# Supplementary material for: Plasma and Urine Metabolites Associated with Microperimetric Retinal Sensitivity in Age-Related Macular Degeneration
Source: Metabolites. 2025 Mar 28;15(4):232. doi: 10.3390/metabo15040232 (PMC12029753; doi:10.3390/metabo15040232)
Supplement: Supplementary file 1 [file metabolites-15-00232-s001.zip]

Archive with 2 entries (2 files):
- Supplementary for Microperimetry KS 3.10.25.xlsx
- Supplementary Material Microperimetry KS 3.10.25 KS.pdf
