# Supplementary material for: Plasma and Urine Metabolites Associated with Microperimetric Retinal Sensitivity in Age-Related Macular Degeneration
Source: Metabolites. 2025 Mar 28;15(4):232. doi: 10.3390/metabo15040232 (PMC12029753; doi:10.3390/metabo15040232)
Supplement: Supplementary file 1 [file metabolites-15-00232-s001.zip › Supplementary for Microperimetry KS 3.10.25.xlsx]

## Sheet: Supplementary Table S1.
Supplementary Table S1. Demographic characterization for study participants with urine samples.
	0 (N=42)	Early (N=18)	Intermediate (N=73)	Late (N=18)	Overall (N=151)
Eye
OD	21 (50.0%)	11 (61.1%)	35 (47.9%)	10 (55.6%)	77 (51.0%)
OS	21 (50.0%)	7 (38.9%)	38 (52.1%)	8 (44.4%)	74 (49.0%)
Average Sensitivity
Mean (SD)	28.6 (2.13)	26.5 (6.68)	25.7 (4.17)	16.3 (9.60)	25.5 (6.16)
Median [Min, Max]	28.9 [19.1, 31.4]	28.3 [0.500, 30.5]	27.0 [0.200, 29.9]	18.9 [0, 29.2]	27.5 [0, 31.4]
Age
Mean (SD)	65.6 (6.53)	65.5 (7.76)	69.5 (5.10)	71.3 (9.09)	68.2 (6.71)
Median [Min, Max]	67.5 [50.0, 74.0]	65.5 [54.0, 81.0]	69.0 [56.0, 81.0]	69.0 [56.0, 87.0]	68.0 [50.0, 87.0]
BMI
Mean (SD)	26.0 (3.58)	27.0 (3.77)	27.9 (5.26)	28.6 (7.95)	27.4 (5.13)
Median [Min, Max]	25.0 [18.7, 33.7]	26.6 [22.0, 32.9]	27.2 [20.6, 52.9]	27.5 [20.3, 52.9]	26.3 [18.7, 52.9]
Smoking
Ex-smoker	20 (47.6%)	8 (44.4%)	35 (47.9%)	9 (50.0%)	72 (47.7%)
Nonsmoker	20 (47.6%)	10 (55.6%)	32 (43.8%)	9 (50.0%)	71 (47.0%)
Smoker	2 (4.8%)	0 (0%)	6 (8.2%)	0 (0%)	8 (5.3%)
AREDS
No	42 (100%)	18 (100.0%)	13 (17.8%)	7 (38.9%)	80 (53.0%)
Yes	0 (0%)	0 (0%)	60 (82.2%)	11 (61.1%)	71 (47.0%)

## Sheet: Supplementary Table S2.
Supplementary Table S2. Plasma metabolites associated with mean retinal sensitivity for All Patients.
Metabolite	SUPER.PATHWAY	SUB.PATHWAY	coef	pval	HMDB	ENT80
phosphate	Energy	Oxidative Phosphorylation	-10.0111	3.72e-05	HMDB0001429	Yes
oxindolylalanine	Amino Acid	Tryptophan Metabolism	3.38063	0.000882342	NA	Yes
behenoyl sphingomyelin (d18:1/22:0)*	Lipid	Sphingomyelins	3.21518	0.00186575	HMDB0012103	No
cysteine	Amino Acid	Methionine, Cysteine, SAM and Taurine Metabolism	2.11134	0.00238634	HMDB0000574	No
sphingomyelin (d18:1/20:0, d16:1/22:0)*	Lipid	Sphingomyelins	2.95382	0.00362151	HMDB0012102	No
glutarylcarnitine (C5-DC)	Amino Acid	Lysine Metabolism	2.0191	0.00363079	HMDB0013130	No
tyramine O-sulfate	Amino Acid	Tyrosine Metabolism	-1.81965	0.0090623	HMDB0006409	No
tauroursodeoxycholate	Lipid	Secondary Bile Acid Metabolism	-1.15764	0.0104066	HMDB0000874	No
sphingomyelin (d18:1/21:0, d17:1/22:0, d16:1/23:0)*	Lipid	Sphingomyelins	2.04534	0.0105471	NA	No
sphingomyelin (d18:1/22:1, d18:2/22:0, d16:1/24:1)*	Lipid	Sphingomyelins	2.92147	0.0111376	HMDB0012104	No
tricosanoyl sphingomyelin (d18:1/23:0)*	Lipid	Sphingomyelins	2.22247	0.0125303	HMDB0012105	No
taurochenodeoxycholate	Lipid	Primary Bile Acid Metabolism	-1.43441	0.0142972	HMDB0000951	No
gamma-tocopherol/beta-tocopherol	Cofactors and Vitamins	Tocopherol Metabolism	2.19826	0.015838	HMDB0006335,HMDB0001492	No
hydroxypalmitoyl sphingomyelin (d18:1/16:0(OH))**	Lipid	Sphingomyelins	2.57395	0.0161325	NA	No
5alpha-androstan-3beta,17beta-diol disulfate	Lipid	Androgenic Steroids	-1.88741	0.019013	HMDB00493	No
biliverdin	Cofactors and Vitamins	Hemoglobin and Porphyrin Metabolism	-1.52143	0.0199432	HMDB0001008	No
glucuronide of C10H18O2 (8)*	Partially Characterized Molecules	Partially Characterized Molecules	-1.51811	0.0199627	NA	No
sphingomyelin (d18:2/21:0, d16:2/23:0)*	Lipid	Sphingomyelins	1.94446	0.0200534	NA	No
lignoceroyl sphingomyelin (d18:1/24:0)	Lipid	Sphingomyelins	1.95426	0.0210039	NA	No
delta-CEHC	Cofactors and Vitamins	Tocopherol Metabolism	1.47947	0.0215532	NA	No
sphingomyelin (d18:1/19:0, d19:1/18:0)*	Lipid	Sphingomyelins	1.75357	0.0215928	NA	No
palmitoyl sphingomyelin (d18:1/16:0)	Lipid	Sphingomyelins	3.14867	0.0217273	HMDB0010169	No
lyxonate	Carbohydrate	Pentose Metabolism	-1.55561	0.0235849	NA	No
guanidinoacetate	Amino Acid	Creatine Metabolism	2.33913	0.0240573	HMDB0000128	No
sphingomyelin (d18:1/25:0, d19:0/24:1, d20:1/23:0, d19:1/24:0)*	Lipid	Sphingomyelins	1.49004	0.0243728	NA	No
choline	Lipid	Phospholipid Metabolism	-1.89311	0.0246446	HMDB0000097	No
gamma-glutamylglutamine	Peptide	Gamma-glutamyl Amino Acid	1.57455	0.0249815	HMDB0011738	No
asparagine	Amino Acid	Alanine and Aspartate Metabolism	1.70999	0.0263925	HMDB0000168	No
glutamine	Amino Acid	Glutamate Metabolism	1.81977	0.0266729	HMDB0000641	No
uridine	Nucleotide	Pyrimidine Metabolism, Uracil containing	2.37833	0.0281085	HMDB0000296	No
sphingomyelin (d17:1/14:0, d16:1/15:0)*	Lipid	Sphingomyelins	1.41566	0.0302732	NA	No
valine	Amino Acid	Leucine, Isoleucine and Valine Metabolism	2.55103	0.0321674	HMDB0000883	No
hexanoylglutamine	Lipid	Fatty Acid Metabolism (Acyl Glutamine)	-1.23388	0.0345048	NA	No
pentose acid*	Partially Characterized Molecules	Partially Characterized Molecules	-1.13626	0.0355858	HMDB0000892	No
xanthine	Nucleotide	Purine Metabolism, (Hypo)Xanthine/Inosine containing	1.67041	0.0370267	HMDB0000292	No
1,2-dilinoleoyl-GPC (18:2/18:2)	Lipid	Phosphatidylcholine (PC)	1.74585	0.0375882	HMDB0008138	No
phenylacetate	Amino Acid	Phenylalanine Metabolism	1.24528	0.0398305	HMDB0000209	No
sebacate (C10-DC)	Lipid	Fatty Acid, Dicarboxylate	-1.35758	0.0399163	HMDB0000792	No
5alpha-androstan-3alpha,17beta-diol disulfate	Lipid	Androgenic Steroids	-1.62089	0.0408888	HMDB0094682	No
1-methylnicotinamide	Cofactors and Vitamins	Nicotinate and Nicotinamide Metabolism	-1.32522	0.0414356	HMDB0000699	No
3-ureidopropionate	Nucleotide	Pyrimidine Metabolism, Uracil containing	-0.949746	0.0437619	HMDB0000026	No
behenoylcarnitine (C22)*	Lipid	Fatty Acid Metabolism (Acyl Carnitine, Long Chain Saturated)	1.0987	0.043848	HMDB0062468	No
octadecanedioylcarnitine (C18-DC)*	Lipid	Fatty Acid Metabolism (Acyl Carnitine, Dicarboxylate)	1.26237	0.0457451	NA	No
3-aminoisobutyrate	Nucleotide	Pyrimidine Metabolism, Thymine containing	-1.48443	0.0487807	HMDB0002166	No
4-hydroxyglutamate	Amino Acid	Glutamate Metabolism	-1.60218	0.0499081	HMDB0001344	No
sphingomyelin (d18:2/23:0, d18:1/23:1, d17:1/24:1)*	Lipid	Sphingomyelins	1.7128	0.0511198	NA	No
sphingomyelin (d17:1/16:0, d18:1/15:0, d16:1/17:0)*	Lipid	Sphingomyelins	1.68886	0.0514008	NA	No
glycoursodeoxycholate	Lipid	Secondary Bile Acid Metabolism	-1.14857	0.0524862	HMDB0000708	No
sphingomyelin (d18:1/17:0, d17:1/18:0, d19:1/16:0)	Lipid	Sphingomyelins	1.82219	0.0527298	NA	No
7-hydroxyindole sulfate	Amino Acid	Tryptophan Metabolism	1.33456	0.0545852	NA	No
glycocholate	Lipid	Primary Bile Acid Metabolism	-1.22779	0.0553431	HMDB0000138	No
17alpha-hydroxypregnenolone 3-sulfate	Lipid	Pregnenolone Steroids	1.5813	0.0572919	HMDB00416	No
cerotoylcarnitine (C26)*	Lipid	Fatty Acid Metabolism (Acyl Carnitine, Long Chain Saturated)	1.45115	0.0576175	HMDB0006347	No
glycochenodeoxycholate	Lipid	Primary Bile Acid Metabolism	-1.52969	0.0594358	HMDB0000637	No
4-acetamidobutanoate	Amino Acid	Polyamine Metabolism	-1.46873	0.0635677	HMDB0003681	No
glycine	Amino Acid	Glycine, Serine and Threonine Metabolism	1.72846	0.063918	HMDB0000123	No
lignoceroylcarnitine (C24)*	Lipid	Fatty Acid Metabolism (Acyl Carnitine, Long Chain Saturated)	1.17414	0.0651937	NA	No
1-linoleoyl-2-linolenoyl-GPC (18:2/18:3)*	Lipid	Phosphatidylcholine (PC)	1.19294	0.0666028	HMDB0008141	No
pregnenetriol disulfate*	Lipid	Pregnenolone Steroids	-1.78718	0.0674492	NA	No
1-methylguanidine	Amino Acid	Guanidino and Acetamido Metabolism	-1.5602	0.0679266	HMDB0001522	No
N2,N5-diacetylornithine	Amino Acid	Urea cycle; Arginine and Proline Metabolism	-1.10084	0.0681299	NA	No
formiminoglutamate	Amino Acid	Histidine Metabolism	2.06264	0.069039	HMDB0000854	No
gulonate*	Cofactors and Vitamins	Ascorbate and Aldarate Metabolism	-1.2457	0.073143	HMDB0003290	No
pipecolate	Amino Acid	Lysine Metabolism	-1.59824	0.0761319	NA	No
sphingomyelin (d18:1/20:1, d18:2/20:0)*	Lipid	Sphingomyelins	1.82294	0.0808528	NA	No
tetradecadienedioate (C14:2-DC)*	Lipid	Fatty Acid, Dicarboxylate	-1.05754	0.0889699	NA	No
lactosyl-N-nervonoyl-sphingosine (d18:1/24:1)*	Lipid	Lactosylceramides (LCER)	1.5128	0.0893886	NA	No
aconitate [cis or trans]	Energy	TCA Cycle	-2.36621	0.0905307	HMDB0000958,HMDB000072	No
2-hydroxy-3-methylvalerate	Amino Acid	Leucine, Isoleucine and Valine Metabolism	-1.36314	0.0907695	HMDB0000317	No
bilirubin degradation product, C17H18N2O4 (1)**	Partially Characterized Molecules	Partially Characterized Molecules	1.00292	0.0926544	NA	No
quinolinate	Cofactors and Vitamins	Nicotinate and Nicotinamide Metabolism	-1.14814	0.0927078	HMDB0000232	No
glycocholate glucuronide (1)	Lipid	Primary Bile Acid Metabolism	-0.731964	0.0932552	NA	No
1-(1-enyl-palmitoyl)-2-linoleoyl-GPC (P-16:0/18:2)*	Lipid	Plasmalogen	1.64556	0.0939964	HMDB0011211	No
8-methoxykynurenate	Amino Acid	Tryptophan Metabolism	-1.02588	0.0960534	HMDB0060426	No
gamma-glutamyltryptophan	Peptide	Gamma-glutamyl Amino Acid	-1.44466	0.0967899	HMDB0029160	No
dihomo-linoleate (20:2n6)	Lipid	Long Chain Polyunsaturated Fatty Acid (n3 and n6)	-1.24263	0.0978752	HMDB0005060	No
3,4-dihydroxybutyrate	Lipid	Fatty Acid, Dihydroxy	-1.59709	0.0982994	HMDB0000337	No
adenosine 5'-monophosphate (AMP)	Nucleotide	Purine Metabolism, Adenine containing	-0.878845	0.0997744	HMDB0000045	No
3-hydroxy-3-methylglutarate	Lipid	Mevalonate Metabolism	-1.21781	0.102371	HMDB0000355	No
gamma-CEHC	Cofactors and Vitamins	Tocopherol Metabolism	1.03922	0.103006	HMDB0001931	No
3-hydroxyisobutyrate	Amino Acid	Leucine, Isoleucine and Valine Metabolism	1.08093	0.104195	HMDB0000023,HMDB0000336	No
glycosyl ceramide (d18:1/20:0, d16:1/22:0)*	Lipid	Hexosylceramides (HCER)	1.26839	0.104454	NA	No
sphingomyelin (d18:0/20:0, d16:0/22:0)*	Lipid	Dihydrosphingomyelins	1.09501	0.105038	NA	No
N-palmitoyl-heptadecasphingosine (d17:1/16:0)*	Lipid	Ceramides	1.11115	0.10765	NA	No
methionine sulfoxide	Amino Acid	Methionine, Cysteine, SAM and Taurine Metabolism	-2.05702	0.107765	HMDB0002005	No
1-stearoyl-2-linoleoyl-GPC (18:0/18:2)*	Lipid	Phosphatidylcholine (PC)	2.10179	0.108193	HMDB0008039	No
gamma-glutamylglycine	Peptide	Gamma-glutamyl Amino Acid	1.09242	0.108279	HMDB0011667	No
sphingomyelin (d18:1/18:1, d18:2/18:0)	Lipid	Sphingomyelins	1.91378	0.108727	HMDB0012101	No
ceramide (d18:1/14:0, d16:1/16:0)*	Lipid	Ceramides	1.07848	0.109527	NA	No
5alpha-androstan-3beta,17beta-diol monosulfate (2)	Lipid	Androgenic Steroids	-1.22465	0.110099	NA	No
2-O-methylascorbic acid	Cofactors and Vitamins	Ascorbate and Aldarate Metabolism	-1.28969	0.110809	HMDB0240294	No
tetradecanedioate (C14-DC)	Lipid	Fatty Acid, Dicarboxylate	-0.98526	0.112286	HMDB0000872	No
alpha-tocopherol	Cofactors and Vitamins	Tocopherol Metabolism	1.6163	0.113401	HMDB0001893	No
choline phosphate	Lipid	Phospholipid Metabolism	1.06865	0.114771	HMDB0001565	No
2-hydroxyoctanoate	Lipid	Fatty Acid, Monohydroxy	1.15761	0.114841	HMDB0002264	No
palmitate (16:0)	Lipid	Long Chain Saturated Fatty Acid	-1.39672	0.115982	HMDB0000220	No
sphingomyelin (d18:2/16:0, d18:1/16:1)*	Lipid	Sphingomyelins	1.83235	0.116922	NA	No
stearoylcarnitine (C18)	Lipid	Fatty Acid Metabolism (Acyl Carnitine, Long Chain Saturated)	1.04574	0.12076	HMDB0000848	No
glucuronide of C10H18O2 (7)*	Partially Characterized Molecules	Partially Characterized Molecules	-0.94156	0.120791	NA	No
N-acetylcarnosine	Amino Acid	Histidine Metabolism	1.14324	0.121539	HMDB0012881	No
behenoyl dihydrosphingomyelin (d18:0/22:0)*	Lipid	Dihydrosphingomyelins	1.07973	0.121676	HMDB0012091	No
N-acetylputrescine	Amino Acid	Polyamine Metabolism	-1.58398	0.123442	HMDB0002064	No
taurodeoxycholate	Lipid	Secondary Bile Acid Metabolism	-0.783913	0.124134	HMDB0000896	No
maleate	Lipid	Fatty Acid, Dicarboxylate	-1.35199	0.1276	HMDB0000176	No
propionylglycine	Lipid	Fatty Acid Metabolism (also BCAA Metabolism)	1.01134	0.128953	HMDB0000783	No
N-acetylglutamate	Amino Acid	Glutamate Metabolism	-1.29684	0.131034	HMDB0001138	No
vanillylmandelate (VMA)	Amino Acid	Tyrosine Metabolism	-1.31773	0.13262	HMDB0000291	No
betaine	Amino Acid	Glycine, Serine and Threonine Metabolism	-1.79209	0.133367	HMDB0000043	No
palmitoleate (16:1n7)	Lipid	Long Chain Monounsaturated Fatty Acid	-0.973808	0.134083	HMDB0003229	No
2-hydroxyglutarate	Lipid	Fatty Acid, Dicarboxylate	-0.949145	0.1381	HMDB0059655	No
mannitol/sorbitol	Carbohydrate	Fructose, Mannose and Galactose Metabolism	-0.965341	0.138776	HMDB0000247,HMDB0000765	No
docosadienoate (22:2n6)	Lipid	Long Chain Polyunsaturated Fatty Acid (n3 and n6)	-1.18569	0.13903	HMDB0061714	No
serine	Amino Acid	Glycine, Serine and Threonine Metabolism	1.64287	0.139134	HMDB0000187	No
oleoyl-linoleoyl-glycerol (18:1/18:2) [1]	Lipid	Diacylglycerol	1.25721	0.142524	HMDB0007219	No
androstenediol (3alpha, 17alpha) monosulfate (3)	Lipid	Androgenic Steroids	-1.30411	0.142588	NA	No
sphingomyelin (d18:1/24:1, d18:2/24:0)*	Lipid	Sphingomyelins	1.36778	0.144049	HMDB0012107	No
stearoyl sphingomyelin (d18:1/18:0)	Lipid	Sphingomyelins	1.52885	0.145994	HMDB0001348	No
palmitoyl dihydrosphingomyelin (d18:0/16:0)*	Lipid	Dihydrosphingomyelins	1.42533	0.148139	HMDB0010168	No
3-indoxyl sulfate	Amino Acid	Tryptophan Metabolism	1.02328	0.148283	HMDB0000682	No
fructose	Carbohydrate	Fructose, Mannose and Galactose Metabolism	0.969841	0.149644	HMDB0000660	No
lysine	Amino Acid	Lysine Metabolism	1.879	0.149799	HMDB0003405	No
docosapentaenoate (n3 DPA; 22:5n3)	Lipid	Long Chain Polyunsaturated Fatty Acid (n3 and n6)	-0.910247	0.150955	HMDB0006528,HMDB0001976	No
adrenate (22:4n6)	Lipid	Long Chain Polyunsaturated Fatty Acid (n3 and n6)	-1.09093	0.150988	HMDB0002226	No
ethylmalonate	Amino Acid	Leucine, Isoleucine and Valine Metabolism	-0.90164	0.152167	HMDB0000622	No
1-myristoyl-2-palmitoyl-GPC (14:0/16:0)	Lipid	Phosphatidylcholine (PC)	-0.901147	0.153391	HMDB0007869	No
alpha-hydroxyisovalerate	Amino Acid	Leucine, Isoleucine and Valine Metabolism	-1.1327	0.154081	HMDB0000407	No
beta-cryptoxanthin	Cofactors and Vitamins	Vitamin A Metabolism	0.732393	0.157348	HMDB0033844	No
N-palmitoyl-sphingosine (d18:1/16:0)	Lipid	Ceramides	1.30631	0.157941	HMDB0004949	No
cis-4-decenoylcarnitine (C10:1)	Lipid	Fatty Acid Metabolism (Acyl Carnitine, Monounsaturated)	0.849311	0.159653	HMDB0013205	No
palmitoyl-sphingosine-phosphoethanolamine (d18:1/16:0)	Lipid	Ceramide PEs	1.4958	0.159981	NA	No
sphingomyelin (d18:1/14:0, d16:1/16:0)*	Lipid	Sphingomyelins	1.29786	0.160161	HMDB0012097	No
4-imidazoleacetate	Amino Acid	Histidine Metabolism	-1.02703	0.163285	HMDB0002024	No
10-heptadecenoate (17:1n7)	Lipid	Long Chain Monounsaturated Fatty Acid	-0.901429	0.167352	HMDB0060038	No
N-formylphenylalanine	Amino Acid	Tyrosine Metabolism	-0.985989	0.168499	HMDB0240317	No
taurodeoxycholic acid 3-sulfate	Lipid	Secondary Bile Acid Metabolism	0.800561	0.16978	NA	No
2-hydroxydecanoate	Lipid	Fatty Acid, Monohydroxy	0.934423	0.171609	HMDB0094656	No
2-ketocaprylate	Amino Acid	Leucine, Isoleucine and Valine Metabolism	1.01376	0.178345	HMDB13211	No
sphingomyelin (d18:2/14:0, d18:1/14:1)*	Lipid	Sphingomyelins	1.10265	0.178925	NA	No
tridecenedioate (C13:1-DC)*	Lipid	Fatty Acid, Dicarboxylate	-0.859921	0.179045	NA	No
cholesterol	Lipid	Sterol	1.26026	0.1792	HMDB0000067	No
3-methyl-2-oxobutyrate	Amino Acid	Leucine, Isoleucine and Valine Metabolism	1.33345	0.179814	HMDB0000019	No
creatinine	Amino Acid	Creatine Metabolism	1.7523	0.180135	HMDB0000562	No
glycerate	Carbohydrate	Glycolysis, Gluconeogenesis, and Pyruvate Metabolism	-1.48247	0.18251	HMDB0000139,HMDB0006372	No
1-palmitoyl-GPE (16:0)	Lipid	Lysophospholipid	-1.2722	0.18447	HMDB0011503	No
glycodeoxycholate	Lipid	Secondary Bile Acid Metabolism	-0.76681	0.185753	HMDB00631	No
glycosyl-N-palmitoyl-sphingosine (d18:1/16:0)	Lipid	Hexosylceramides (HCER)	1.16584	0.186182	NA	No
lactosyl-N-palmitoyl-sphingosine (d18:1/16:0)	Lipid	Lactosylceramides (LCER)	1.46112	0.187617	NA	No
glycerophosphoethanolamine	Lipid	Phospholipid Metabolism	-0.784727	0.189129	HMDB0000114	No
2-stearoyl-GPE (18:0)*	Lipid	Lysophospholipid	0.982818	0.190893	HMDB0011129	No
androstenediol (3alpha, 17alpha) monosulfate (2)	Lipid	Androgenic Steroids	1.06507	0.191548	NA	No
oleoyl-linoleoyl-glycerol (18:1/18:2) [2]	Lipid	Diacylglycerol	1.04549	0.192271	HMDB0007219	No
1-palmitoyl-2-oleoyl-GPE (16:0/18:1)	Lipid	Phosphatidylethanolamine (PE)	-1.00615	0.192776	HMDB0005320	No
N-stearoylserine*	Lipid	Endocannabinoid	0.796742	0.193057	NA	No
vanillactate	Amino Acid	Tyrosine Metabolism	-1.1935	0.195804	HMDB0000913	No
myo-inositol	Lipid	Inositol Metabolism	-0.993313	0.196548	HMDB0000211	No
beta-hydroxyisovalerate	Amino Acid	Leucine, Isoleucine and Valine Metabolism	1.15742	0.199927	HMDB0000754	No
pentadecanoate (15:0)	Lipid	Long Chain Saturated Fatty Acid	-1.00844	0.200994	HMDB0000826	No
carotene diol (1)	Cofactors and Vitamins	Vitamin A Metabolism	0.791732	0.201797	NA	No
epiandrosterone sulfate	Lipid	Androgenic Steroids	-0.938861	0.202714	HMDB0062657	No
delta-CEHC glucuronide	Cofactors and Vitamins	Tocopherol Metabolism	0.742159	0.204299	NA	No
3-(3-amino-3-carboxypropyl)uridine*	Nucleotide	Pyrimidine Metabolism, Uracil containing	-1.22441	0.205771	NA	No
isobutyrylcarnitine (C4)	Amino Acid	Leucine, Isoleucine and Valine Metabolism	0.800986	0.206372	HMDB0000736	No
N,N,N-trimethyl-5-aminovalerate	Amino Acid	Lysine Metabolism	0.870044	0.207279	NA	No
C-glycosyltryptophan	Amino Acid	Tryptophan Metabolism	-1.2834	0.208159	HMDB0240296	No
(14 or 15)-methylpalmitate (a17:0 or i17:0)	Lipid	Fatty Acid, Branched	-0.882351	0.208768	HMDB0061859	No
carnitine	Lipid	Carnitine Metabolism	1.59273	0.20881	HMDB0000062	No
3-hydroxy-2-ethylpropionate	Amino Acid	Leucine, Isoleucine and Valine Metabolism	1.06295	0.210128	HMDB0000396	No
1-methyl-4-imidazoleacetate	Amino Acid	Histidine Metabolism	-1.03861	0.21069	HMDB0002820	No
arabonate/xylonate	Carbohydrate	Pentose Metabolism	-0.73857	0.219792	HMDB0000539	No
arachidonate (20:4n6)	Lipid	Long Chain Polyunsaturated Fatty Acid (n3 and n6)	-0.928592	0.222967	HMDB0001043	No
N-acetylleucine	Amino Acid	Leucine, Isoleucine and Valine Metabolism	-1.01631	0.224216	HMDB0011756	No
bilirubin degradation product, C17H18N2O4 (2)**	Partially Characterized Molecules	Partially Characterized Molecules	0.703733	0.226303	NA	No
1,2-dipalmitoyl-GPC (16:0/16:0)	Lipid	Phosphatidylcholine (PC)	-1.39518	0.226722	HMDB0000564	No
N1-Methyl-2-pyridone-5-carboxamide	Cofactors and Vitamins	Nicotinate and Nicotinamide Metabolism	-0.848388	0.226962	HMDB0004193	No
N-acetyl-isoputreanine	Amino Acid	Polyamine Metabolism	-1.04201	0.227051	NA	No
hexadecenedioate (C16:1-DC)*	Lipid	Fatty Acid, Dicarboxylate	-0.916372	0.227661	NA	No
N-acetylvaline	Amino Acid	Leucine, Isoleucine and Valine Metabolism	-1.30028	0.229981	HMDB0011757	No
eicosenoylcarnitine (C20:1)*	Lipid	Fatty Acid Metabolism (Acyl Carnitine, Monounsaturated)	0.734561	0.233351	NA	No
hexadecanedioate (C16-DC)	Lipid	Fatty Acid, Dicarboxylate	-0.81511	0.235724	HMDB0000672	No
1-palmitoyl-2-palmitoleoyl-GPC (16:0/16:1)*	Lipid	Phosphatidylcholine (PC)	-0.874451	0.236683	HMDB0007969	No
glycine conjugate of C10H14O2 (1)*	Partially Characterized Molecules	Partially Characterized Molecules	0.792411	0.241154	NA	No
linoleoyl-arachidonoyl-glycerol (18:2/20:4) [1]*	Lipid	Diacylglycerol	1.02333	0.243037	HMDB0007257	No
eicosenoate (20:1)	Lipid	Long Chain Monounsaturated Fatty Acid	-0.803646	0.243047	HMDB0002231,HMDB0062436	No
gamma-glutamylthreonine	Peptide	Gamma-glutamyl Amino Acid	1.1147	0.243188	HMDB0029159	No
sphingomyelin (d18:2/18:1)*	Lipid	Sphingomyelins	1.16463	0.243334	HMDB0001348	No
glycosyl-N-behenoyl-sphingadienine (d18:2/22:0)*	Lipid	Hexosylceramides (HCER)	0.895835	0.244153	NA	No
N1-methyladenosine	Nucleotide	Purine Metabolism, Adenine containing	1.31557	0.245181	HMDB0003331	No
linolenate [alpha or gamma; (18:3n3 or 6)]	Lipid	Long Chain Polyunsaturated Fatty Acid (n3 and n6)	-0.787515	0.247986	HMDB0003073,HMDB0001388	No
5alpha-pregnan-diol disulfate	Lipid	Progestin Steroids	-1.33915	0.248333	HMDB0240581,HMDB0240582	No
etiocholanolone glucuronide	Lipid	Androgenic Steroids	0.718379	0.249078	HMDB0004484	No
1-linoleoyl-GPC (18:2)	Lipid	Lysophospholipid	1.13904	0.250144	HMDB0010386	No
1-palmitoyl-2-linoleoyl-GPC (16:0/18:2)	Lipid	Phosphatidylcholine (PC)	1.45423	0.250232	HMDB0007973	No
thyroxine	Amino Acid	Tyrosine Metabolism	1.24581	0.250638	HMDB0000248	No
N6-carbamoylthreonyladenosine	Nucleotide	Purine Metabolism, Adenine containing	-1.18063	0.250902	HMDB0041623	No
linoleoylcarnitine (C18:2)*	Lipid	Fatty Acid Metabolism (Acyl Carnitine, Polyunsaturated)	0.865748	0.251567	HMDB0006469	No
sarcosine	Amino Acid	Glycine, Serine and Threonine Metabolism	-0.887437	0.255284	HMDB0000271	No
cortisol	Lipid	Corticosteroids	0.85507	0.256832	HMDB0000063	No
trimethylamine N-oxide	Lipid	Phospholipid Metabolism	-0.584188	0.257578	HMDB0000925	No
mannose	Carbohydrate	Fructose, Mannose and Galactose Metabolism	1.06341	0.257884	HMDB0000169	No
isoursodeoxycholate	Lipid	Secondary Bile Acid Metabolism	-0.569152	0.257967	HMDB0000686	No
hexanoylglycine	Lipid	Fatty Acid Metabolism (Acyl Glycine)	-0.628251	0.260845	HMDB0000701	No
3-hydroxydecanoylcarnitine	Lipid	Fatty Acid Metabolism (Acyl Carnitine, Hydroxy)	0.745038	0.260971	HMDB0061636	No
androsterone sulfate	Lipid	Androgenic Steroids	-0.803526	0.265312	HMDB0002759	No
1-palmitoyl-2-arachidonoyl-GPE (16:0/20:4)*	Lipid	Phosphatidylethanolamine (PE)	-0.884848	0.26836	HMDB0005323	No
phenol sulfate	Amino Acid	Tyrosine Metabolism	0.686457	0.27022	HMDB0060015	No
glycosyl-N-stearoyl-sphingosine (d18:1/18:0)	Lipid	Hexosylceramides (HCER)	1.03475	0.270591	NA	No
4-cholesten-3-one	Lipid	Sterol	0.801872	0.270912	HMDB0000921	No
oleate/vaccenate (18:1)	Lipid	Long Chain Monounsaturated Fatty Acid	-0.884012	0.271415	HMDB0003231,HMDB0000573,HMDB0240219,HMDB0000207	No
3-hydroxysebacate	Lipid	Fatty Acid, Monohydroxy	-0.6501	0.274112	HMDB0000350	No
myristoyl dihydrosphingomyelin (d18:0/14:0)*	Lipid	Dihydrosphingomyelins	0.810851	0.274808	HMDB0012085	No
glyco-beta-muricholate**	Lipid	Primary Bile Acid Metabolism	0.638833	0.277197	NA	No
propionylcarnitine (C3)	Lipid	Fatty Acid Metabolism (also BCAA Metabolism)	0.917297	0.278748	HMDB0000824	No
2-oxoarginine*	Amino Acid	Urea cycle; Arginine and Proline Metabolism	1.85916	0.279783	HMDB0004225	No
hydroxyasparagine**	Amino Acid	Alanine and Aspartate Metabolism	-1.14609	0.28018	HMDB32332	No
myristate (14:0)	Lipid	Long Chain Saturated Fatty Acid	-0.731702	0.281296	HMDB0000806	No
N-acetylisoleucine	Amino Acid	Leucine, Isoleucine and Valine Metabolism	-1.50374	0.281938	HMDB0061684	No
glycerophosphorylcholine (GPC)	Lipid	Phospholipid Metabolism	-0.573016	0.283113	HMDB0000086	No
palmitoyl-arachidonoyl-glycerol (16:0/20:4) [2]*	Lipid	Diacylglycerol	-0.829856	0.284432	HMDB0007112	No
xanthosine	Nucleotide	Purine Metabolism, (Hypo)Xanthine/Inosine containing	0.73214	0.287727	HMDB0000299	No
nervonoylcarnitine (C24:1)*	Lipid	Fatty Acid Metabolism (Acyl Carnitine, Monounsaturated)	0.686264	0.28783	NA	No
3-carboxy-4-methyl-5-pentyl-2-furanpropionate (3-CMPFP)**	Lipid	Fatty Acid, Dicarboxylate	0.792311	0.287958	HMDB0061643	No
beta-citrylglutamate	Amino Acid	Glutamate Metabolism	-0.907081	0.294534	NA	No
16-hydroxypalmitate	Lipid	Fatty Acid, Monohydroxy	-0.855933	0.296457	HMDB0006294	No
threonine	Amino Acid	Glycine, Serine and Threonine Metabolism	1.24243	0.29677	HMDB0000167	No
N-formylanthranilic acid	Amino Acid	Tryptophan Metabolism	0.890265	0.299646	HMDB0004089	No
urate	Nucleotide	Purine Metabolism, (Hypo)Xanthine/Inosine containing	1.23394	0.303412	HMDB0000289	No
glucuronate	Carbohydrate	Aminosugar Metabolism	-0.610298	0.304438	HMDB0000127	No
1-ribosyl-imidazoleacetate*	Amino Acid	Histidine Metabolism	-0.79599	0.305292	HMDB0002331	No
N-stearoyl-sphingadienine (d18:2/18:0)*	Lipid	Ceramides	0.758327	0.30985	NA	No
N-acetylkynurenine (2)	Amino Acid	Tryptophan Metabolism	0.67585	0.314101	NA	No
sphingomyelin (d18:2/23:1)*	Lipid	Sphingomyelins	0.793085	0.314819	NA	No
1-linoleoyl-2-arachidonoyl-GPC (18:2/20:4n6)*	Lipid	Phosphatidylcholine (PC)	0.957454	0.320703	HMDB0008147	No
cis-3,4-methyleneheptanoate	Lipid	Fatty Acid, Branched	0.646288	0.320818	NA	No
alpha-hydroxyisocaproate	Amino Acid	Leucine, Isoleucine and Valine Metabolism	0.924746	0.32122	HMDB0000665,HMDB00746,HMDB0000624	No
margarate (17:0)	Lipid	Long Chain Saturated Fatty Acid	-0.731126	0.327694	HMDB0002259	No
stearate (18:0)	Lipid	Long Chain Saturated Fatty Acid	-0.974791	0.329019	HMDB0000827	No
2-aminooctanoate	Lipid	Fatty Acid, Amino	0.680555	0.329587	HMDB0000991	No
arginine	Amino Acid	Urea cycle; Arginine and Proline Metabolism	1.1569	0.330627	HMDB0000517	No
gamma-glutamylisoleucine*	Peptide	Gamma-glutamyl Amino Acid	-0.839564	0.333323	HMDB0011170	No
6-bromotryptophan	Amino Acid	Tryptophan Metabolism	0.904725	0.33359	NA	No
margaroylcarnitine (C17)*	Lipid	Fatty Acid Metabolism (Acyl Carnitine, Long Chain Saturated)	0.581263	0.334084	HMDB0006210	No
N-palmitoyl-sphinganine (d18:0/16:0)	Lipid	Dihydroceramides	0.788851	0.334191	HMDB11760	No
phosphoethanolamine	Lipid	Phospholipid Metabolism	0.705712	0.341138	HMDB0000224	No
isoleucylglycine	Peptide	Dipeptide	-0.69091	0.344045	HMDB0028907	No
5,6-dihydrouridine	Nucleotide	Pyrimidine Metabolism, Uracil containing	-0.84347	0.344451	HMDB0000497	No
succinate	Energy	TCA Cycle	-0.991363	0.344464	HMDB0000254	No
N-acetylmethionine	Amino Acid	Methionine, Cysteine, SAM and Taurine Metabolism	-0.858198	0.348133	HMDB0011745	No
glycochenodeoxycholate glucuronide (1)	Lipid	Primary Bile Acid Metabolism	0.61179	0.349616	HMDB0002579	No
10-nonadecenoate (19:1n9)	Lipid	Long Chain Monounsaturated Fatty Acid	-0.616796	0.350116	HMDB0013622	No
kynurenine	Amino Acid	Tryptophan Metabolism	0.888808	0.351077	HMDB0000684	No
fructosyllysine	Amino Acid	Lysine Metabolism	-0.782864	0.352659	HMDB0034879	No
N-acetyltaurine	Amino Acid	Methionine, Cysteine, SAM and Taurine Metabolism	-0.909751	0.354696	HMDB0240253	No
linoleate (18:2n6)	Lipid	Long Chain Polyunsaturated Fatty Acid (n3 and n6)	-0.770353	0.355743	HMDB0006270,HMDB0000673	No
eicosapentaenoate (EPA; 20:5n3)	Lipid	Long Chain Polyunsaturated Fatty Acid (n3 and n6)	-0.494257	0.360587	HMDB0001999	No
2-methylcitrate/homocitrate	Energy	TCA Cycle	-0.738576	0.361361	HMDB0003518,HMDB0000379	No
1-stearoyl-2-linoleoyl-GPI (18:0/18:2)	Lipid	Phosphatidylinositol (PI)	0.874617	0.365362	HMDB0009809	No
3-hydroxyoctanoylcarnitine (1)	Lipid	Fatty Acid Metabolism (Acyl Carnitine, Hydroxy)	0.639771	0.368233	NA	No
dihomo-linolenate (20:3n3 or n6)	Lipid	Long Chain Polyunsaturated Fatty Acid (n3 and n6)	-0.676769	0.368793	HMDB0002925	No
nicotinamide	Cofactors and Vitamins	Nicotinate and Nicotinamide Metabolism	-0.677928	0.368912	HMDB0001406	No
urea	Amino Acid	Urea cycle; Arginine and Proline Metabolism	0.75788	0.369153	HMDB0000294	No
N-palmitoylglycine	Lipid	Fatty Acid Metabolism (Acyl Glycine)	0.769309	0.369356	HMDB0013034	No
pregnenolone sulfate	Lipid	Pregnenolone Steroids	0.743458	0.370127	HMDB0000774	No
palmitoyl-arachidonoyl-glycerol (16:0/20:4) [1]*	Lipid	Diacylglycerol	-0.6323	0.372713	HMDB0007112	No
7-methylguanine	Nucleotide	Purine Metabolism, Guanine containing	-0.945464	0.373593	HMDB0000897	No
3-methoxytyrosine	Amino Acid	Tyrosine Metabolism	1.13406	0.37385	HMDB0001434	No
pyruvate	Carbohydrate	Glycolysis, Gluconeogenesis, and Pyruvate Metabolism	0.825793	0.37443	HMDB0000243	No
cis-3,4-methyleneheptanoylglycine	Lipid	Fatty Acid Metabolism (Acyl Glycine)	0.566368	0.375395	NA	No
glycodeoxycholate 3-sulfate	Lipid	Secondary Bile Acid Metabolism	0.575946	0.375735	NA	No
malate	Energy	TCA Cycle	-0.702218	0.375753	HMDB0031518,HMDB0000156,HMDB0000744	No
2-palmitoyl-GPC (16:0)*	Lipid	Lysophospholipid	0.735253	0.379215	HMDB0061702	No
bilirubin degradation product, C16H18N2O5 (3)**	Partially Characterized Molecules	Partially Characterized Molecules	0.604352	0.38426	NA	No
glutamine conjugate of C6H10O2 (1)*	Partially Characterized Molecules	Partially Characterized Molecules	-0.474131	0.384393	NA	No
heptenedioate (C7:1-DC)*	Lipid	Fatty Acid, Dicarboxylate	-0.527045	0.387585	NA	No
deoxycholic acid glucuronide	Lipid	Secondary Bile Acid Metabolism	0.489758	0.388543	NA	No
1-palmitoleoyl-GPC (16:1)*	Lipid	Lysophospholipid	-0.634114	0.38944	HMDB0010383	No
androstenediol (3beta,17beta) disulfate (1)	Lipid	Androgenic Steroids	-0.818382	0.390398	HMDB0240313	No
1-(1-enyl-stearoyl)-2-linoleoyl-GPE (P-18:0/18:2)*	Lipid	Plasmalogen	0.70405	0.390504	HMDB0011376	No
N-acetylglucosamine/N-acetylgalactosamine	Carbohydrate	Aminosugar Metabolism	0.465348	0.391167	HMDB0000212,HMDB0000215	No
pregnenediol sulfate (C21H34O5S)*	Lipid	Pregnenolone Steroids	0.762589	0.392996	HMDB0000774	No
5alpha-androstan-3alpha,17beta-diol monosulfate (2)	Lipid	Androgenic Steroids	-0.546682	0.394866	NA	No
N-methylhydroxyproline**	Amino Acid	Urea cycle; Arginine and Proline Metabolism	0.39332	0.398558	NA	No
allantoin	Nucleotide	Purine Metabolism, (Hypo)Xanthine/Inosine containing	-1.22198	0.399766	HMDB0000462	No
retinol (Vitamin A)	Cofactors and Vitamins	Vitamin A Metabolism	0.798581	0.401184	HMDB0000305	No
1-carboxyethylisoleucine	Amino Acid	Leucine, Isoleucine and Valine Metabolism	-0.610408	0.403143	NA	No
pro-hydroxy-pro	Amino Acid	Urea cycle; Arginine and Proline Metabolism	0.656098	0.403713	HMDB0006695	No
arabitol/xylitol	Carbohydrate	Pentose Metabolism	-0.712957	0.404712	HMDB0001851,HMDB0000568,HMDB0002917	No
orotate	Nucleotide	Pyrimidine Metabolism, Orotate containing	0.589929	0.405447	HMDB0000226	No
deoxycarnitine	Lipid	Carnitine Metabolism	0.95236	0.405795	HMDB0001161	No
trans-4-hydroxyproline	Amino Acid	Urea cycle; Arginine and Proline Metabolism	-0.724731	0.406078	HMDB0000725	No
glucose	Carbohydrate	Glycolysis, Gluconeogenesis, and Pyruvate Metabolism	1.25254	0.407998	HMDB0000122	No
N-acetylphenylalanine	Amino Acid	Phenylalanine Metabolism	-0.650154	0.410135	HMDB0000512	No
dimethylarginine (SDMA + ADMA)	Amino Acid	Urea cycle; Arginine and Proline Metabolism	-1.04492	0.411415	HMDB0003334,HMDB0001539	No
glutamine conjugate of C7H12O2*	Partially Characterized Molecules	Partially Characterized Molecules	-0.343561	0.413741	NA	No
N-acetylalanine	Amino Acid	Alanine and Aspartate Metabolism	0.9537	0.41428	HMDB0000766	No
dodecanedioate (C12-DC)	Lipid	Fatty Acid, Dicarboxylate	-0.496095	0.414747	HMDB0000623	No
glycochenodeoxycholate 3-sulfate	Lipid	Primary Bile Acid Metabolism	-0.650695	0.41503	HMDB0002409,HMDB0002496,HMDB0002497	No
alpha-ketobutyrate	Amino Acid	Methionine, Cysteine, SAM and Taurine Metabolism	-0.450758	0.415096	HMDB0000005	No
imidazole lactate	Amino Acid	Histidine Metabolism	-0.748036	0.415414	HMDB0002320	No
alanine	Amino Acid	Alanine and Aspartate Metabolism	0.987303	0.41634	HMDB0000161	No
valylglycine	Peptide	Dipeptide	-0.593206	0.416646	HMDB0029127	No
linoleoylcholine*	Lipid	Fatty Acid Metabolism (Acyl Choline)	0.36849	0.417264	HMDB0013213	No
4-hydroxy-2-oxoglutaric acid	Lipid	Fatty Acid, Dicarboxylate	0.781876	0.417353	HMDB0002070	No
stearidonate (18:4n3)	Lipid	Long Chain Polyunsaturated Fatty Acid (n3 and n6)	-0.557338	0.418223	HMDB0006547	No
cholic acid glucuronide	Lipid	Primary Bile Acid Metabolism	0.34274	0.422216	HMDB0002577	No
S-methylcysteine	Amino Acid	Methionine, Cysteine, SAM and Taurine Metabolism	-0.634971	0.424516	HMDB0002108	No
2-aminoheptanoate	Lipid	Fatty Acid, Amino	0.558502	0.42601	HMDB0094649	No
tryptophan	Amino Acid	Tryptophan Metabolism	0.979344	0.426524	HMDB0000929	No
4-methyl-2-oxopentanoate	Amino Acid	Leucine, Isoleucine and Valine Metabolism	0.853367	0.427222	HMDB0000695	No
3-hydroxybutyrate (BHBA)	Lipid	Ketone Bodies	-0.440325	0.428125	HMDB0000442,HMDB0000357,HMDB0000011	No
N,N-dimethyl-pro-pro	Peptide	Modified Peptides	-0.767947	0.428953	NA	No
bilirubin degradation product, C17H20N2O5 (2)**	Partially Characterized Molecules	Partially Characterized Molecules	-0.370504	0.431659	NA	No
docosahexaenoate (DHA; 22:6n3)	Lipid	Long Chain Polyunsaturated Fatty Acid (n3 and n6)	-0.463599	0.433373	HMDB0002183	No
docosapentaenoate (n6 DPA; 22:5n6)	Lipid	Long Chain Polyunsaturated Fatty Acid (n3 and n6)	-0.578898	0.435278	HMDB0001976	No
N-acetylhistidine	Amino Acid	Histidine Metabolism	-0.584857	0.437242	HMDB0032055	No
5alpha-pregnan-3beta,20alpha-diol disulfate	Lipid	Progestin Steroids	-0.827608	0.437588	HMDB0094650	No
gamma-CEHC glucuronide*	Cofactors and Vitamins	Tocopherol Metabolism	0.436216	0.439598	NA	No
dodecadienoate (12:2)*	Lipid	Fatty Acid, Dicarboxylate	0.535773	0.440447	NA	No
1-linoleoyl-GPI (18:2)*	Lipid	Lysophospholipid	0.554581	0.441798	NA	No
1-carboxyethylleucine	Amino Acid	Leucine, Isoleucine and Valine Metabolism	-0.561197	0.44253	NA	No
dimethylglycine	Amino Acid	Glycine, Serine and Threonine Metabolism	-0.68152	0.443451	HMDB0000092	No
myristoylcarnitine (C14)	Lipid	Fatty Acid Metabolism (Acyl Carnitine, Long Chain Saturated)	0.403046	0.447604	HMDB000506	No
1-oleoyl-GPI (18:1)	Lipid	Lysophospholipid	0.470549	0.45019	HMDB0061693	No
5alpha-androstan-3alpha,17beta-diol monosulfate (1)	Lipid	Androgenic Steroids	-0.544655	0.451292	NA	No
leucine	Amino Acid	Leucine, Isoleucine and Valine Metabolism	0.989346	0.452975	HMDB0000687	No
citrulline	Amino Acid	Urea cycle; Arginine and Proline Metabolism	0.864907	0.453054	HMDB0000904	No
9-hydroxystearate	Lipid	Fatty Acid, Monohydroxy	-0.471505	0.454612	HMDB0061661	No
bilirubin degradation product, C16H18N2O5 (2)**	Partially Characterized Molecules	Partially Characterized Molecules	0.482169	0.455714	NA	No
methionine sulfone	Amino Acid	Methionine, Cysteine, SAM and Taurine Metabolism	0.553033	0.456106	HMDB0062174	No
2R,3R-dihydroxybutyrate	Lipid	Fatty Acid, Dihydroxy	-0.625775	0.457955	HMDB0000498	No
3-amino-2-piperidone	Amino Acid	Urea cycle; Arginine and Proline Metabolism	-0.602001	0.461249	HMDB0000323	No
azelate (C9-DC)	Lipid	Fatty Acid, Dicarboxylate	0.533053	0.461675	HMDB0000784	No
1-palmitoyl-GPI (16:0)	Lipid	Lysophospholipid	-0.432255	0.462289	HMDB0061695	No
octadecenedioylcarnitine (C18:1-DC)*	Lipid	Fatty Acid Metabolism (Acyl Carnitine, Dicarboxylate)	0.430392	0.471567	NA	No
N-formylmethionine	Amino Acid	Methionine, Cysteine, SAM and Taurine Metabolism	-0.796745	0.472445	HMDB0001015	No
3-hydroxyoctanoylcarnitine (2)	Lipid	Fatty Acid Metabolism (Acyl Carnitine, Hydroxy)	0.478302	0.477371	NA	No
alpha-hydroxycaproate	Lipid	Fatty Acid, Monohydroxy	0.490917	0.478327	HMDB0001624	No
3-hydroxybutyroylglycine**	Lipid	Fatty Acid Metabolism (Acyl Glycine)	-0.321834	0.478348	NA	No
glutamine conjugate of C6H10O2 (2)*	Partially Characterized Molecules	Partially Characterized Molecules	-0.33775	0.478538	NA	No
N-delta-acetylornithine	Amino Acid	Urea cycle; Arginine and Proline Metabolism	-0.459032	0.479047	HMDB0003357	No
octanoylcarnitine (C8)	Lipid	Fatty Acid Metabolism (Acyl Carnitine, Medium Chain)	0.395199	0.481574	HMDB0000791	No
1-linoleoyl-GPG (18:2)*	Lipid	Lysophospholipid	0.534453	0.485879	NA	No
2-hydroxybutyrate/2-hydroxyisobutyrate	Amino Acid	Glutathione Metabolism	-0.559716	0.489128	HMDB0000729,HMDB00008	No
taurine	Amino Acid	Methionine, Cysteine, SAM and Taurine Metabolism	0.691904	0.489711	HMDB0000251	No
bilirubin degradation product, C17H20N2O5 (1)**	Partially Characterized Molecules	Partially Characterized Molecules	-0.312612	0.492189	NA	No
isovalerylcarnitine (C5)	Amino Acid	Leucine, Isoleucine and Valine Metabolism	-0.511213	0.495168	HMDB0000688	No
erythronate*	Carbohydrate	Aminosugar Metabolism	-0.739446	0.495839	HMDB0000613	No
N-acetylglycine	Amino Acid	Glycine, Serine and Threonine Metabolism	-0.420681	0.495848	HMDB0000532	No
pseudouridine	Nucleotide	Pyrimidine Metabolism, Uracil containing	-0.761767	0.495935	HMDB0000767	No
11beta-hydroxyandrosterone glucuronide	Lipid	Androgenic Steroids	-0.497419	0.498822	NA	No
1-(1-enyl-palmitoyl)-2-oleoyl-GPC (P-16:0/18:1)*	Lipid	Plasmalogen	0.625251	0.499779	HMDB0007996	No
cholate	Lipid	Primary Bile Acid Metabolism	0.31811	0.50213	HMDB0000619	No
cis-3,4-methyleneheptanoylcarnitine	Lipid	Fatty Acid Metabolism (Acyl Carnitine, Medium Chain)	0.447982	0.502849	NA	No
bilirubin degradation product, C17H18N2O4 (3)**	Partially Characterized Molecules	Partially Characterized Molecules	0.372724	0.504301	NA	No
5alpha-androstan-3alpha,17beta-diol 17-glucuronide	Lipid	Androgenic Steroids	0.556889	0.505463	NA	No
glycerol	Lipid	Glycerolipid Metabolism	-0.487924	0.506171	HMDB0000131	No
bilirubin (Z,Z)	Cofactors and Vitamins	Hemoglobin and Porphyrin Metabolism	0.505202	0.50688	HMDB0000054	No
1-arachidonoyl-GPE (20:4n6)*	Lipid	Lysophospholipid	-0.595827	0.509407	HMDB0011517	No
orotidine	Nucleotide	Pyrimidine Metabolism, Orotate containing	0.326245	0.511392	HMDB0000788	No
2-hydroxystearate	Lipid	Fatty Acid, Monohydroxy	0.593864	0.516239	HMDB0062549	No
threonate	Cofactors and Vitamins	Ascorbate and Aldarate Metabolism	-0.477354	0.518509	HMDB0062620,HMDB0000943	No
N6-acetyllysine	Amino Acid	Lysine Metabolism	-0.629846	0.521769	HMDB0000206	No
ximenoylcarnitine (C26:1)*	Lipid	Fatty Acid Metabolism (Acyl Carnitine, Monounsaturated)	0.498839	0.524398	NA	No
3-hydroxyoleoylcarnitine	Lipid	Fatty Acid Metabolism (Acyl Carnitine, Hydroxy)	0.355578	0.524921	NA	No
tiglylcarnitine (C5:1-DC)	Amino Acid	Leucine, Isoleucine and Valine Metabolism	0.496106	0.526654	HMDB0002366	No
glycolithocholate	Lipid	Secondary Bile Acid Metabolism	-0.327114	0.526736	HMDB00698	No
5,6-dihydrothymine	Nucleotide	Pyrimidine Metabolism, Thymine containing	-0.592131	0.528499	HMDB0000079	No
pregnenediol disulfate (C21H34O8S2)*	Lipid	Pregnenolone Steroids	-0.680351	0.528679	NA	No
bilirubin degradation product, C16H18N2O5 (1)**	Partially Characterized Molecules	Partially Characterized Molecules	0.386747	0.531291	NA	No
N-acetyl-beta-alanine	Nucleotide	Pyrimidine Metabolism, Uracil containing	-0.710997	0.531422	HMDB0061880	No
1-oleoyl-GPE (18:1)	Lipid	Lysophospholipid	-0.517924	0.533434	HMDB0011506	No
deoxycholate	Lipid	Secondary Bile Acid Metabolism	0.361769	0.536685	HMDB0000626	No
3-hydroxyoctanoate	Lipid	Fatty Acid, Monohydroxy	-0.456298	0.538075	HMDB0001954	No
butyrylcarnitine (C4)	Lipid	Fatty Acid Metabolism (also BCAA Metabolism)	-0.431907	0.538658	HMDB0002013	No
taurocholenate sulfate*	Lipid	Secondary Bile Acid Metabolism	-0.463146	0.539027	NA	No
laurylcarnitine (C12)	Lipid	Fatty Acid Metabolism (Acyl Carnitine, Medium Chain)	0.346751	0.540656	HMDB000225	No
undecenoylcarnitine (C11:1)	Lipid	Fatty Acid Metabolism (Acyl Carnitine, Monounsaturated)	0.38694	0.54362	NA	No
gamma-glutamylvaline	Peptide	Gamma-glutamyl Amino Acid	-0.501487	0.545379	HMDB0011172	No
1-oleoylglycerol (18:1)	Lipid	Monoacylglycerol	0.527052	0.545611	HMDB0011567	No
N-stearoyl-sphingosine (d18:1/18:0)*	Lipid	Ceramides	0.475062	0.549771	HMDB0004950	No
1-carboxyethylphenylalanine	Amino Acid	Phenylalanine Metabolism	-0.48575	0.550284	NA	No
1-linoleoylglycerol (18:2)	Lipid	Monoacylglycerol	0.430069	0.551487	HMDB0011568	No
deoxycholic acid 12-sulfate*	Lipid	Secondary Bile Acid Metabolism	-0.326847	0.551514	NA	No
decanoylcarnitine (C10)	Lipid	Fatty Acid Metabolism (Acyl Carnitine, Medium Chain)	0.325257	0.554573	HMDB0000651	No
1-stearoyl-GPC (18:0)	Lipid	Lysophospholipid	0.70481	0.55556	HMDB0010384	No
androstenediol (3beta,17beta) disulfate (2)	Lipid	Androgenic Steroids	-0.54651	0.556937	HMDB0240313	No
1-stearoyl-2-linoleoyl-GPE (18:0/18:2)*	Lipid	Phosphatidylethanolamine (PE)	0.485336	0.557342	HMDB0008994	No
caproate (6:0)	Lipid	Medium Chain Fatty Acid	0.385375	0.563358	HMDB0000535	No
acisoga	Amino Acid	Polyamine Metabolism	-0.415127	0.563987	HMDB0061384	No
palmitoylcholine	Lipid	Fatty Acid Metabolism (Acyl Choline)	0.271377	0.5656	HMDB0240592	No
1-(1-enyl-stearoyl)-2-arachidonoyl-GPE (P-18:0/20:4)*	Lipid	Plasmalogen	0.49689	0.565881	HMDB0005779	No
1-palmitoyl-2-linoleoyl-GPI (16:0/18:2)	Lipid	Phosphatidylinositol (PI)	0.518818	0.568088	HMDB0009784	No
1-(1-enyl-palmitoyl)-GPE (P-16:0)*	Lipid	Lysoplasmalogen	-0.409529	0.568467	HMDB0011152	No
1-(1-enyl-palmitoyl)-2-linoleoyl-GPE (P-16:0/18:2)*	Lipid	Plasmalogen	0.514575	0.568582	HMDB0011343	No
(16 or 17)-methylstearate (a19:0 or i19:0)	Lipid	Fatty Acid, Branched	-0.43353	0.571841	HMDB0037397	No
glycosyl ceramide (d18:2/24:1, d18:1/24:2)*	Lipid	Hexosylceramides (HCER)	0.504002	0.572454	NA	No
indoleacetylglutamine	Amino Acid	Tryptophan Metabolism	-0.343318	0.575339	HMDB0013240	No
arachidonoylcarnitine (C20:4)	Lipid	Fatty Acid Metabolism (Acyl Carnitine, Polyunsaturated)	0.395605	0.582349	HMDB0006455	No
1-linoleoyl-GPE (18:2)*	Lipid	Lysophospholipid	0.485286	0.58508	HMDB0011507	No
3-methyl-2-oxovalerate	Amino Acid	Leucine, Isoleucine and Valine Metabolism	0.580907	0.585364	HMDB0000491	No
isobutyrylglycine	Amino Acid	Leucine, Isoleucine and Valine Metabolism	0.370657	0.585458	HMDB0000730	No
N-acetylserine	Amino Acid	Glycine, Serine and Threonine Metabolism	-0.539556	0.587324	HMDB0002931	No
butyrate/isobutyrate (4:0)	Lipid	Short Chain Fatty Acid	0.435641	0.588693	HMDB0000039	No
2-hydroxynervonate*	Lipid	Fatty Acid, Monohydroxy	-0.471134	0.591588	NA	No
N-stearoyl-sphinganine (d18:0/18:0)*	Lipid	Dihydroceramides	-0.329029	0.595794	NA	No
5-methyluridine (ribothymidine)	Nucleotide	Pyrimidine Metabolism, Uracil containing	0.620639	0.604818	HMDB0000884	No
tyrosine	Amino Acid	Tyrosine Metabolism	0.567791	0.605172	HMDB0000158	No
1-(1-enyl-stearoyl)-GPE (P-18:0)*	Lipid	Lysoplasmalogen	-0.339495	0.606287	NA	No
gamma-glutamyltyrosine	Peptide	Gamma-glutamyl Amino Acid	0.381874	0.608043	HMDB0011741	No
carotene diol (2)	Cofactors and Vitamins	Vitamin A Metabolism	0.310851	0.609638	NA	No
bilirubin (E,E)*	Cofactors and Vitamins	Hemoglobin and Porphyrin Metabolism	0.347027	0.609961	NA	No
N-acetylneuraminate	Carbohydrate	Aminosugar Metabolism	0.403476	0.610429	HMDB0000230	No
5-oxoproline	Amino Acid	Glutathione Metabolism	0.487056	0.610436	HMDB0000267	No
branched-chain, straight-chain, or cyclopropyl 10:1 fatty acid (1)*	Partially Characterized Molecules	Partially Characterized Molecules	-0.330654	0.612946	NA	No
(2 or 3)-decenoate (10:1n7 or n8)	Lipid	Medium Chain Fatty Acid	0.303823	0.613611	NA	No
N,N-dimethylalanine	Amino Acid	Alanine and Aspartate Metabolism	0.302163	0.614837	NA	No
dihomo-linoleoylcarnitine (C20:2)*	Lipid	Fatty Acid Metabolism (Acyl Carnitine, Polyunsaturated)	0.350641	0.616606	NA	No
cysteine sulfinic acid	Amino Acid	Methionine, Cysteine, SAM and Taurine Metabolism	-0.379866	0.618018	HMDB0000996	No
dehydroepiandrosterone sulfate (DHEA-S)	Lipid	Androgenic Steroids	0.427553	0.61825	HMDB0001032	No
p-cresol glucuronide*	Amino Acid	Tyrosine Metabolism	0.220335	0.619648	HMDB0011686	No
tetradecadienoate (14:2)*	Lipid	Long Chain Polyunsaturated Fatty Acid (n3 and n6)	0.279974	0.620247	HMDB0000560	No
3-(4-hydroxyphenyl)lactate	Amino Acid	Tyrosine Metabolism	0.503014	0.620569	HMDB0000755	No
N-acetylthreonine	Amino Acid	Glycine, Serine and Threonine Metabolism	-0.521865	0.622958	HMDB0062557	No
N-acetyl-cadaverine	Amino Acid	Lysine Metabolism	-0.348318	0.625424	HMDB0002284	No
ribitol	Carbohydrate	Pentose Metabolism	0.449016	0.62579	HMDB0002917,HMDB0001851,HMDB0000568,HMDB0000508	No
1-palmitoyl-GPC (16:0)	Lipid	Lysophospholipid	-0.607101	0.625851	HMDB0010382	No
phenylacetylglutamine	Peptide	Acetylated Peptides	0.301823	0.626434	HMDB0006344	No
1-palmitoyl-2-docosahexaenoyl-GPC (16:0/22:6)	Lipid	Phosphatidylcholine (PC)	0.435455	0.626451	HMDB0007991	No
phenyllactate (PLA)	Amino Acid	Phenylalanine Metabolism	0.513042	0.626752	HMDB0000779,HMDB0000563	No
phenylalanine	Amino Acid	Phenylalanine Metabolism	0.72444	0.628783	HMDB0000159	No
S-methylcysteine sulfoxide	Amino Acid	Methionine, Cysteine, SAM and Taurine Metabolism	-0.267091	0.629549	HMDB0029432	No
isoleucine	Amino Acid	Leucine, Isoleucine and Valine Metabolism	0.649126	0.630169	HMDB0000172	No
N,N,N-trimethyl-alanylproline betaine (TMAP)	Amino Acid	Urea cycle; Arginine and Proline Metabolism	0.456901	0.631484	HMDB0240365	No
1-stearoyl-2-oleoyl-GPE (18:0/18:1)	Lipid	Phosphatidylethanolamine (PE)	0.339252	0.633868	HMDB0008993	No
4-hydroxyphenylacetylglutamine	Peptide	Acetylated Peptides	-0.303155	0.634367	NA	No
1-stearoyl-2-oleoyl-GPC (18:0/18:1)	Lipid	Phosphatidylcholine (PC)	0.422199	0.637108	HMDB0008038	No
decadienedioic acid (C10:2-DC)**	Lipid	Fatty Acid, Dicarboxylate	-0.282727	0.637153	NA	No
tauro-beta-muricholate	Lipid	Primary Bile Acid Metabolism	0.221758	0.640137	HMDB0000932	No
trigonelline (N'-methylnicotinate)	Cofactors and Vitamins	Nicotinate and Nicotinamide Metabolism	0.246412	0.640684	HMDB0000875	No
proline	Amino Acid	Urea cycle; Arginine and Proline Metabolism	0.523879	0.641458	HMDB0000162,HMDB0003411	No
palmitoyl-oleoyl-glycerol (16:0/18:1) [2]*	Lipid	Diacylglycerol	-0.374638	0.641819	HMDB0007102	No
hexadecadienoate (16:2n6)	Lipid	Long Chain Polyunsaturated Fatty Acid (n3 and n6)	-0.334448	0.645042	HMDB0000477	No
3b-hydroxy-5-cholenoic acid	Lipid	Secondary Bile Acid Metabolism	-0.307002	0.646533	HMDB0000308	No
bilirubin degradation product, C16H18N2O5 (4)**	Partially Characterized Molecules	Partially Characterized Molecules	0.280516	0.647526	NA	No
methylsuccinate	Amino Acid	Leucine, Isoleucine and Valine Metabolism	0.273761	0.648478	HMDB0001844	No
myristoleate (14:1n5)	Lipid	Long Chain Monounsaturated Fatty Acid	-0.261919	0.649244	HMDB0002000	No
1-(1-enyl-palmitoyl)-GPC (P-16:0)*	Lipid	Lysoplasmalogen	-0.309439	0.651376	HMDB0010407	No
linoleoyl-arachidonoyl-glycerol (18:2/20:4) [2]*	Lipid	Diacylglycerol	0.329845	0.65405	HMDB0007257	No
sphingosine	Lipid	Sphingosines	-0.30133	0.65518	HMDB0000252	No
indoleacetate	Amino Acid	Tryptophan Metabolism	0.333904	0.655508	HMDB0000197	No
gamma-glutamylleucine	Peptide	Gamma-glutamyl Amino Acid	0.453847	0.656144	HMDB0011171	No
pyridoxate	Cofactors and Vitamins	Vitamin B6 Metabolism	-0.236085	0.656524	HMDB0000017	No
androstenediol (3beta,17beta) monosulfate (1)	Lipid	Androgenic Steroids	0.408643	0.659767	HMDB0240429	No
1-oleoyl-GPC (18:1)	Lipid	Lysophospholipid	-0.403895	0.661178	HMDB0002815	No
3-methylglutaconate	Amino Acid	Leucine, Isoleucine and Valine Metabolism	-0.28191	0.661861	HMDB0000522	No
ribonate	Carbohydrate	Pentose Metabolism	-0.234885	0.663752	HMDB0000867	No
glycohyocholate	Lipid	Secondary Bile Acid Metabolism	0.290095	0.666779	HMDB0000138	No
1-methyl-5-imidazolelactate	Amino Acid	Histidine Metabolism	-0.228582	0.670908	NA	No
carboxyethyl-GABA	Amino Acid	Glutamate Metabolism	-0.364646	0.672008	HMDB0002201	No
xanthurenate	Amino Acid	Tryptophan Metabolism	-0.301134	0.672836	HMDB0000881	No
1-arachidonoyl-GPC (20:4n6)*	Lipid	Lysophospholipid	-0.337864	0.673994	HMDB0010395	No
sphingomyelin (d18:2/24:1, d18:1/24:2)*	Lipid	Sphingomyelins	0.447211	0.676141	NA	No
N2-acetyl,N6-methyllysine	Amino Acid	Lysine Metabolism	-0.228927	0.676695	NA	No
1-palmitoyl-2-arachidonoyl-GPI (16:0/20:4)*	Lipid	Phosphatidylinositol (PI)	-0.329611	0.676975	HMDB0009789	No
palmitoyl-linoleoyl-glycerol (16:0/18:2) [1]*	Lipid	Diacylglycerol	0.413979	0.67727	HMDB0007103	No
5alpha-pregnan-3beta,20alpha-diol monosulfate (2)	Lipid	Progestin Steroids	0.353656	0.681577	NA	No
dopamine 3-O-sulfate	Amino Acid	Tyrosine Metabolism	-0.254579	0.682116	HMDB0006275	No
sphingomyelin (d18:0/18:0, d19:0/17:0)*	Lipid	Dihydrosphingomyelins	0.275709	0.687004	HMDB0012087	No
trans-2-hexenoylglycine	Lipid	Fatty Acid Metabolism (Acyl Glycine)	-0.200237	0.68842	NA	No
aspartate	Amino Acid	Alanine and Aspartate Metabolism	0.713176	0.69139	HMDB0000191	No
2-oleoylglycerol (18:1)	Lipid	Monoacylglycerol	0.323658	0.691499	HMDB0011537	No
N-acetyltyrosine	Amino Acid	Tyrosine Metabolism	0.300418	0.692469	HMDB0000866	No
phenol glucuronide	Amino Acid	Tyrosine Metabolism	-0.18593	0.693562	HMDB0060014	No
cystine	Amino Acid	Methionine, Cysteine, SAM and Taurine Metabolism	-0.196299	0.6942	HMDB0000192	No
pantoate	Cofactors and Vitamins	Pantothenate and CoA Metabolism	-0.239203	0.694466	NA	No
3beta-hydroxy-5-cholestenoate	Lipid	Sterol	-0.315891	0.69741	NA	No
octadecenedioate (C18:1-DC)	Lipid	Fatty Acid, Dicarboxylate	-0.280331	0.69855	NA	No
2-hydroxypalmitate	Lipid	Fatty Acid, Monohydroxy	-0.349944	0.70052	HMDB0031057	No
1-stearoyl-2-arachidonoyl-GPC (18:0/20:4)	Lipid	Phosphatidylcholine (PC)	0.424802	0.703122	HMDB0008048	No
N-acetylglutamine	Amino Acid	Glutamate Metabolism	-0.328181	0.703281	HMDB0006029	No
1-palmitoyl-2-oleoyl-GPC (16:0/18:1)	Lipid	Phosphatidylcholine (PC)	-0.389833	0.703452	HMDB0007972	No
1-palmitoyl-2-docosahexaenoyl-GPE (16:0/22:6)*	Lipid	Phosphatidylethanolamine (PE)	-0.245075	0.704593	HMDB0008946	No
creatine	Amino Acid	Creatine Metabolism	0.336557	0.705577	HMDB0000064	No
palmitoyl-linoleoyl-glycerol (16:0/18:2) [2]*	Lipid	Diacylglycerol	0.378794	0.707576	HMDB0007103	No
hydantoin-5-propionate	Amino Acid	Histidine Metabolism	0.253681	0.707931	HMDB0001212	No
1-(1-enyl-palmitoyl)-2-arachidonoyl-GPE (P-16:0/20:4)*	Lipid	Plasmalogen	0.322089	0.710493	HMDB0011352	No
5alpha-pregnan-3beta,20beta-diol monosulfate (1)	Lipid	Progestin Steroids	-0.355373	0.714453	HMDB0240580	No
3-hydroxylaurate	Lipid	Fatty Acid, Monohydroxy	0.228755	0.714458	HMDB0000387	No
ornithine	Amino Acid	Urea cycle; Arginine and Proline Metabolism	0.404907	0.717392	HMDB0000214	No
S-adenosylhomocysteine (SAH)	Amino Acid	Methionine, Cysteine, SAM and Taurine Metabolism	-0.415848	0.719553	HMDB00939	No
1-(1-enyl-palmitoyl)-2-arachidonoyl-GPC (P-16:0/20:4)*	Lipid	Plasmalogen	0.371437	0.719803	HMDB0011220	No
prolylglycine	Peptide	Dipeptide	0.209485	0.721272	HMDB0011178	No
metabolonic lactone sulfate	Partially Characterized Molecules	Partially Characterized Molecules	0.221881	0.721699	NA	No
5-hydroxyhexanoate	Lipid	Fatty Acid, Monohydroxy	0.210653	0.723103	HMDB0000409,HMDB0000525	No
dihomo-linolenoylcarnitine (C20:3n3 or 6)*	Lipid	Fatty Acid Metabolism (Acyl Carnitine, Polyunsaturated)	0.269238	0.72542	NA	No
cortolone glucuronide (1)	Lipid	Corticosteroids	-0.286353	0.726849	NA	No
homoarginine	Amino Acid	Urea cycle; Arginine and Proline Metabolism	-0.294618	0.727606	HMDB0000670	No
carotene diol (3)	Cofactors and Vitamins	Vitamin A Metabolism	0.201889	0.729055	NA	No
caprylate (8:0)	Lipid	Medium Chain Fatty Acid	0.251245	0.729357	HMDB0000482	No
glutamate	Amino Acid	Glutamate Metabolism	-0.478188	0.730088	HMDB0000148	No
arachidate (20:0)	Lipid	Long Chain Saturated Fatty Acid	0.306565	0.734895	HMDB0002212	No
1-stearoyl-2-arachidonoyl-GPI (18:0/20:4)	Lipid	Phosphatidylinositol (PI)	0.328352	0.736484	HMDB0009815	No
1-stearoyl-2-docosahexaenoyl-GPC (18:0/22:6)	Lipid	Phosphatidylcholine (PC)	0.291164	0.737685	HMDB0008057	No
N-acetyl-3-methylhistidine*	Amino Acid	Histidine Metabolism	-0.164152	0.737955	NA	No
sphingomyelin (d18:1/22:2, d18:2/22:1, d16:1/24:2)*	Lipid	Sphingomyelins	0.292753	0.744111	NA	No
androstenediol (3beta,17beta) monosulfate (2)	Lipid	Androgenic Steroids	-0.255685	0.749047	HMDB0240429,HMDB0186954	No
3-hydroxyhexanoate	Lipid	Fatty Acid, Monohydroxy	-0.219932	0.750314	HMDB0061652,HMDB0010718	No
beta-alanine	Nucleotide	Pyrimidine Metabolism, Uracil containing	-0.308889	0.753591	HMDB0000056	No
palmitoleoylcarnitine (C16:1)*	Lipid	Fatty Acid Metabolism (Acyl Carnitine, Monounsaturated)	-0.178719	0.753662	NA	No
1-(1-enyl-palmitoyl)-2-palmitoyl-GPC (P-16:0/16:0)*	Lipid	Plasmalogen	0.309664	0.756059	HMDB0011206	No
2S,3R-dihydroxybutyrate	Lipid	Fatty Acid, Dihydroxy	0.228365	0.75645	HMDB0002453	No
1-carboxyethyltyrosine	Amino Acid	Tyrosine Metabolism	0.210059	0.757321	NA	No
gamma-glutamylhistidine	Peptide	Gamma-glutamyl Amino Acid	0.223852	0.760124	HMDB0029151	No
tetrahydrocortisol glucuronide	Lipid	Corticosteroids	-0.216453	0.762165	NA	No
2-aminobutyrate	Amino Acid	Glutathione Metabolism	0.259293	0.762454	HMDB0000452	No
1-dihomo-linolenylglycerol (20:3)	Lipid	Monoacylglycerol	0.177718	0.768866	NA	No
sphingomyelin (d18:2/24:2)*	Lipid	Sphingomyelins	0.260466	0.77285	NA	No
1-palmitoyl-2-stearoyl-GPC (16:0/18:0)	Lipid	Phosphatidylcholine (PC)	-0.280178	0.775469	HMDB0007970	No
tryptophan betaine	Amino Acid	Tryptophan Metabolism	0.127956	0.776274	HMDB0061115	No
lithocholate sulfate (1)	Lipid	Secondary Bile Acid Metabolism	-0.146943	0.776489	NA	No
1-myristoyl-2-arachidonoyl-GPC (14:0/20:4)*	Lipid	Phosphatidylcholine (PC)	-0.201319	0.777572	HMDB0007883	No
4-methoxyphenol sulfate	Amino Acid	Tyrosine Metabolism	-0.156014	0.778678	NA	No
N-acetylarginine	Amino Acid	Urea cycle; Arginine and Proline Metabolism	0.22469	0.779184	HMDB0004620	No
ceramide (d18:2/24:1, d18:1/24:2)*	Lipid	Ceramides	-0.228126	0.78011	NA	No
1-stearoyl-GPE (18:0)	Lipid	Lysophospholipid	-0.259668	0.783131	HMDB0011130	No
1-palmitoyl-GPG (16:0)*	Lipid	Lysophospholipid	0.253947	0.78459	NA	No
N-methylproline	Amino Acid	Urea cycle; Arginine and Proline Metabolism	-0.151783	0.787538	HMDB0094696	No
3-methylhistidine	Amino Acid	Histidine Metabolism	0.127569	0.788869	HMDB0000479	No
N-acetyl-1-methylhistidine*	Amino Acid	Histidine Metabolism	-0.170927	0.79297	NA	No
1-palmitoyl-2-oleoyl-GPI (16:0/18:1)*	Lipid	Phosphatidylinositol (PI)	-0.22716	0.794262	HMDB0009783	No
10-undecenoate (11:1n1)	Lipid	Medium Chain Fatty Acid	-0.178039	0.798165	HMDB0033724	No
gamma-glutamylphenylalanine	Peptide	Gamma-glutamyl Amino Acid	0.257289	0.799025	HMDB0000594	No
xylose	Carbohydrate	Pentose Metabolism	0.18661	0.799966	HMDB0000098	No
erucate (22:1n9)	Lipid	Long Chain Monounsaturated Fatty Acid	0.153831	0.801716	HMDB0002068	No
4-guanidinobutanoate	Amino Acid	Guanidino and Acetamido Metabolism	-0.268456	0.80536	HMDB0003464	No
1-(1-enyl-oleoyl)-GPE (P-18:1)*	Lipid	Lysoplasmalogen	-0.164479	0.808842	NA	No
taurochenodeoxycholic acid 3-sulfate	Lipid	Secondary Bile Acid Metabolism	-0.149575	0.811084	HMDB0002486	No
linoleoyl-linoleoyl-glycerol (18:2/18:2) [1]*	Lipid	Diacylglycerol	0.193232	0.811638	HMDB0007248	No
palmitoyl-oleoyl-glycerol (16:0/18:1) [1]*	Lipid	Diacylglycerol	0.191793	0.813693	HMDB0007102	No
octadecanedioate (C18-DC)	Lipid	Fatty Acid, Dicarboxylate	-0.179783	0.813828	HMDB0000782	No
5-dodecenoylcarnitine (C12:1)	Lipid	Fatty Acid Metabolism (Acyl Carnitine, Monounsaturated)	0.135781	0.815116	HMDB13326	No
oxalate (ethanedioate)	Cofactors and Vitamins	Ascorbate and Aldarate Metabolism	-0.180606	0.816594	HMDB0002329	No
arabinose	Carbohydrate	Pentose Metabolism	0.143809	0.818143	HMDB0029942	No
5alpha-androstan-3beta,17alpha-diol disulfate	Lipid	Androgenic Steroids	-0.126059	0.82124	HMDB0094682	No
alpha-ketoglutarate	Energy	TCA Cycle	-0.25309	0.824483	HMDB0000208	No
hexanoylcarnitine (C6)	Lipid	Fatty Acid Metabolism (Acyl Carnitine, Medium Chain)	-0.128625	0.824497	HMDB0000756	No
16a-hydroxy DHEA 3-sulfate	Lipid	Androgenic Steroids	0.155046	0.825116	HMDB0062544	No
2-linoleoylglycerol (18:2)	Lipid	Monoacylglycerol	0.120141	0.83157	HMDB0011538	No
glutarate (C5-DC)	Lipid	Fatty Acid, Dicarboxylate	-0.174914	0.832244	HMDB0000661	No
1-linoleoyl-GPA (18:2)*	Lipid	Lysophospholipid	0.27944	0.834255	HMDB0007856	No
indolepropionate	Amino Acid	Tryptophan Metabolism	-0.130194	0.834531	HMDB0002302	No
pregnenetriol sulfate*	Lipid	Pregnenolone Steroids	-0.186662	0.837038	NA	No
ascorbic acid 3-sulfate*	Cofactors and Vitamins	Ascorbate and Aldarate Metabolism	0.127756	0.837909	NA	No
2-hydroxy-4-(methylthio)butanoic acid	Amino Acid	Methionine, Cysteine, SAM and Taurine Metabolism	0.176224	0.839197	HMDB0037115	No
sphingomyelin (d18:1/20:2, d18:2/20:1, d16:1/22:2)*	Lipid	Sphingomyelins	0.166433	0.840385	NA	No
11beta-hydroxyetiocholanolone glucuronide*	Lipid	Androgenic Steroids	-0.119179	0.840689	NA	No
N-acetyltryptophan	Amino Acid	Tryptophan Metabolism	0.153908	0.841517	HMDB0013713	No
sphinganine	Lipid	Sphingolipid Synthesis	-0.171753	0.84218	HMDB0000269	No
hydroxy-CMPF*	Lipid	Fatty Acid, Dicarboxylate	0.0758999	0.848301	NA	No
chenodeoxycholate	Lipid	Primary Bile Acid Metabolism	-0.107701	0.848989	HMDB0000518	No
lactate	Carbohydrate	Glycolysis, Gluconeogenesis, and Pyruvate Metabolism	-0.208937	0.850719	HMDB0000190	No
N-acetyl-2-aminooctanoate*	Lipid	Fatty Acid, Amino	0.135656	0.851093	HMDB0059745	No
1-methylhistidine	Amino Acid	Histidine Metabolism	0.143415	0.851415	HMDB0000001	No
nonadecanoate (19:0)	Lipid	Long Chain Saturated Fatty Acid	-0.161054	0.852874	HMDB0000772	No
N-acetylaspartate (NAA)	Amino Acid	Alanine and Aspartate Metabolism	-0.221287	0.853429	HMDB0000812	No
1-stearoyl-2-docosahexaenoyl-GPE (18:0/22:6)*	Lipid	Phosphatidylethanolamine (PE)	-0.123661	0.853669	HMDB0009012	No
N6,N6,N6-trimethyllysine	Amino Acid	Lysine Metabolism	-0.153811	0.853771	HMDB0001325	No
eicosanedioate (C20-DC)	Lipid	Fatty Acid, Dicarboxylate	0.13554	0.853983	NA	No
glycolithocholate sulfate*	Lipid	Secondary Bile Acid Metabolism	-0.111215	0.854307	HMDB0002639	No
oleoyl-arachidonoyl-glycerol (18:1/20:4) [1]*	Lipid	Diacylglycerol	0.148204	0.85469	HMDB0007228	No
glutamine_degradant*	Partially Characterized Molecules	Partially Characterized Molecules	0.142879	0.855845	NA	No
1-stearoyl-2-arachidonoyl-GPE (18:0/20:4)	Lipid	Phosphatidylethanolamine (PE)	-0.146547	0.857786	HMDB0009003	No
isovalerylglycine	Amino Acid	Leucine, Isoleucine and Valine Metabolism	0.113495	0.859473	HMDB00678	No
oleoyl-oleoyl-glycerol (18:1/18:1) [1]*	Lipid	Diacylglycerol	0.123847	0.863651	HMDB0007218	No
1-linolenoyl-GPC (18:3)*	Lipid	Lysophospholipid	-0.116636	0.864501	HMDB0010388	No
1-carboxyethylvaline	Amino Acid	Leucine, Isoleucine and Valine Metabolism	0.136656	0.864965	NA	No
palmitoylcarnitine (C16)	Lipid	Fatty Acid Metabolism (Acyl Carnitine, Long Chain Saturated)	-0.128605	0.866442	HMDB0000222	No
indolelactate	Amino Acid	Tryptophan Metabolism	0.160846	0.867262	HMDB0000671	No
N6-methyllysine	Amino Acid	Lysine Metabolism	0.0928524	0.867801	HMDB0002038	No
3-hydroxyoleate*	Lipid	Fatty Acid, Monohydroxy	-0.0933181	0.872632	NA	No
caprate (10:0)	Lipid	Medium Chain Fatty Acid	-0.100049	0.872669	HMDB0000511	No
phenylacetylglutamate	Peptide	Acetylated Peptides	0.0826067	0.874811	HMDB0059772	No
1-methyl-5-imidazoleacetate	Amino Acid	Histidine Metabolism	-0.079702	0.876145	HMDB04988	No
3-carboxy-4-methyl-5-propyl-2-furanpropanoate (CMPF)	Lipid	Fatty Acid, Dicarboxylate	-0.058211	0.877416	HMDB0061112	No
kynurenate	Amino Acid	Tryptophan Metabolism	0.149705	0.88238	HMDB0000715	No
histidine	Amino Acid	Histidine Metabolism	0.199235	0.88537	HMDB0000177	No
oleoyl-arachidonoyl-glycerol (18:1/20:4) [2]*	Lipid	Diacylglycerol	0.111406	0.886613	HMDB0007228	No
1-arachidonylglycerol (20:4)	Lipid	Monoacylglycerol	0.0790925	0.886956	HMDB11578	No
uracil	Nucleotide	Pyrimidine Metabolism, Uracil containing	-0.159207	0.887034	HMDB0000300	No
N-acetylcitrulline	Amino Acid	Urea cycle; Arginine and Proline Metabolism	-0.0861576	0.887588	HMDB0000856	No
glycocholenate sulfate*	Lipid	Secondary Bile Acid Metabolism	0.118677	0.887816	NA	No
cortisone	Lipid	Corticosteroids	0.122371	0.891551	HMDB0002802	No
1-oleoyl-2-docosahexaenoyl-GPC (18:1/22:6)*	Lipid	Phosphatidylcholine (PC)	0.121442	0.892426	HMDB0008123	No
N2,N2-dimethylguanosine	Nucleotide	Purine Metabolism, Guanine containing	0.112209	0.901242	HMDB0004824	No
myristoleoylcarnitine (C14:1)*	Lipid	Fatty Acid Metabolism (Acyl Carnitine, Monounsaturated)	0.0669721	0.902852	HMDB0240588	No
1-(1-enyl-palmitoyl)-2-palmitoleoyl-GPC (P-16:0/16:1)*	Lipid	Plasmalogen	-0.116729	0.903569	HMDB0011207	No
isovalerate (i5:0)	Amino Acid	Leucine, Isoleucine and Valine Metabolism	-0.0920919	0.904597	HMDB0000718	No
1-(1-enyl-palmitoyl)-2-oleoyl-GPE (P-16:0/18:1)*	Lipid	Plasmalogen	0.104539	0.906628	HMDB0011342	No
acetylcarnitine (C2)	Lipid	Fatty Acid Metabolism (Acyl Carnitine, Short Chain)	0.105968	0.90666	HMDB0000201	No
2,3-dihydroxy-5-methylthio-4-pentenoate (DMTPA)*	Amino Acid	Methionine, Cysteine, SAM and Taurine Metabolism	-0.114751	0.906996	HMDB0240388	No
vanillic alcohol sulfate	Amino Acid	Tyrosine Metabolism	-0.112884	0.90712	HMDB0041788	No
1,5-anhydroglucitol (1,5-AG)	Carbohydrate	Glycolysis, Gluconeogenesis, and Pyruvate Metabolism	-0.101547	0.912651	HMDB0002712	No
1-palmitoyl-2-linoleoyl-GPE (16:0/18:2)	Lipid	Phosphatidylethanolamine (PE)	-0.0925465	0.914038	HMDB0005322	No
branched chain 14:0 dicarboxylic acid**	Lipid	Fatty Acid, Dicarboxylate	-0.051759	0.914305	NA	No
glycoursodeoxycholic acid sulfate (1)	Lipid	Secondary Bile Acid Metabolism	0.0643071	0.919138	NA	No
7-alpha-hydroxy-3-oxo-4-cholestenoate (7-Hoca)	Lipid	Sterol	-0.0852952	0.920182	HMDB0012458	No
cysteinylglycine disulfide*	Amino Acid	Glutathione Metabolism	0.0766614	0.921996	HMDB0000709	No
alpha-ketoglutaramate*	Amino Acid	Glutamate Metabolism	0.133136	0.925043	HMDB0001552	No
1-(1-enyl-stearoyl)-2-oleoyl-GPE (P-18:0/18:1)	Lipid	Plasmalogen	0.0733957	0.927316	HMDB0011375	No
sphingosine 1-phosphate	Lipid	Sphingosines	-0.0903092	0.927415	HMDB0000277	No
ascorbic acid 2-sulfate	Cofactors and Vitamins	Ascorbate and Aldarate Metabolism	0.0563168	0.931461	HMDB0060649	No
gamma-glutamylmethionine	Peptide	Gamma-glutamyl Amino Acid	-0.0726239	0.934777	HMDB0029155	No
S-carboxyethylcysteine	Amino Acid	Methionine, Cysteine, SAM and Taurine Metabolism	0.0511674	0.934865	NA	No
6-oxopiperidine-2-carboxylate	Amino Acid	Lysine Metabolism	0.0646418	0.934943	HMDB0061705	No
N-palmitoyl-sphingadienine (d18:2/16:0)*	Lipid	Ceramides	0.0641562	0.935805	NA	No
1-palmitoyl-2-arachidonoyl-GPC (16:0/20:4n6)	Lipid	Phosphatidylcholine (PC)	-0.088895	0.938238	HMDB0007982	No
linoleoyl ethanolamide	Lipid	Endocannabinoid	0.0540542	0.938375	HMDB0012252	No
N6-succinyladenosine	Nucleotide	Purine Metabolism, Adenine containing	0.0610748	0.940569	HMDB0000912	No
1-stearoyl-GPI (18:0)	Lipid	Lysophospholipid	-0.0530927	0.943122	HMDB0240261	No
taurolithocholate 3-sulfate	Lipid	Secondary Bile Acid Metabolism	-0.0392319	0.94444	HMDB0002580	No
5-dodecenoate (12:1n7)	Lipid	Medium Chain Fatty Acid	0.0374551	0.947768	HMDB0000529	No
21-hydroxypregnenolone disulfate	Lipid	Pregnenolone Steroids	-0.0595804	0.949763	NA	No
methionine	Amino Acid	Methionine, Cysteine, SAM and Taurine Metabolism	0.077741	0.953914	HMDB0000696	No
laurate (12:0)	Lipid	Medium Chain Fatty Acid	0.0380711	0.955862	HMDB0000638	No
oleoylcarnitine (C18:1)	Lipid	Fatty Acid Metabolism (Acyl Carnitine, Monounsaturated)	-0.0397068	0.955992	HMDB0005065	No
N-acetyl-2-aminoadipate	Amino Acid	Lysine Metabolism	-0.042246	0.957328	NA	No
cis-4-decenoate (10:1n6)*	Lipid	Medium Chain Fatty Acid	0.0285681	0.962027	HMDB0004980	No
palmitoleoyl-linoleoyl-glycerol (16:1/18:2) [1]*	Lipid	Diacylglycerol	-0.0408471	0.964075	HMDB0007132	No
3-hydroxydecanoate	Lipid	Fatty Acid, Monohydroxy	0.03208	0.964408	HMDB0002203	No
succinylcarnitine (C4-DC)	Energy	TCA Cycle	0.0368134	0.965239	HMDB0061717	No
1-oleoyl-2-linoleoyl-GPE (18:1/18:2)*	Lipid	Phosphatidylethanolamine (PE)	-0.03303	0.966525	HMDB0005349	No
2-hydroxysebacate	Lipid	Fatty Acid, Dicarboxylate	-0.0273287	0.966803	HMDB0000424	No
1-arachidonoyl-GPI (20:4)*	Lipid	Lysophospholipid	-0.0321137	0.968207	HMDB0061690	No
branched-chain, straight-chain, or cyclopropyl 12:1 fatty acid*	Partially Characterized Molecules	Partially Characterized Molecules	-0.0219702	0.969014	NA	No
oleoyl-oleoyl-glycerol (18:1/18:1) [2]*	Lipid	Diacylglycerol	0.0246152	0.972046	HMDB0007218	No
pantothenate	Cofactors and Vitamins	Pantothenate and CoA Metabolism	-0.0224511	0.973486	HMDB0000210	No
andro steroid monosulfate C19H28O6S (1)*	Lipid	Androgenic Steroids	0.0217177	0.975432	HMDB0002759	No
tetrahydrocortisone glucuronide (5)	Lipid	Corticosteroids	0.0169519	0.980038	NA	No
gamma-glutamylglutamate	Peptide	Gamma-glutamyl Amino Acid	0.023334	0.983436	HMDB0011737	No
androsterone glucuronide	Lipid	Androgenic Steroids	0.013959	0.984609	HMDB0002829	No
N1-methylinosine	Nucleotide	Purine Metabolism, (Hypo)Xanthine/Inosine containing	0.0143369	0.985699	HMDB0002721	No
argininate*	Amino Acid	Urea cycle; Arginine and Proline Metabolism	0.010536	0.988276	HMDB0003148	No
homocitrulline	Amino Acid	Urea cycle; Arginine and Proline Metabolism	-0.0066576	0.991953	HMDB0000679	No
ursodeoxycholate	Lipid	Secondary Bile Acid Metabolism	0.00327271	0.994985	HMDB0000946	No
picolinoylglycine	Lipid	Fatty Acid Metabolism (Acyl Glycine)	-0.00352923	0.996048	HMDB0059766	No
citrate	Energy	TCA Cycle	-0.00496461	0.996961	HMDB0000094	No

## Sheet: Supplementary Table S3.
Supplementary Table 3. Plasma metabolites associated with mean retinal sensitivity stratified by Controls.
Metabolite	SUPER.PATHWAY	SUB.PATHWAY	coef	pval	HMDB	ENT80
phosphate	Energy	Oxidative Phosphorylation	-6.45336	0.000445868	HMDB0001429	Yes
behenoyl sphingomyelin (d18:1/22:0)*	Lipid	Sphingomyelins	2.22997	0.00138	HMDB0012103	No
tryptophan betaine	Amino Acid	Tryptophan Metabolism	0.933233	0.0046697	HMDB0061115	No
arginine	Amino Acid	Urea cycle; Arginine and Proline Metabolism	2.25474	0.008608	HMDB0000517	No
undecenoylcarnitine (C11:1)	Lipid	Fatty Acid Metabolism (Acyl Carnitine, Monounsaturated)	-1.14798	0.00875542	NA	No
glutamine conjugate of C7H12O2*	Partially Characterized Molecules	Partially Characterized Molecules	-0.826926	0.00887454	NA	No
palmitoyl-arachidonoyl-glycerol (16:0/20:4) [1]*	Lipid	Diacylglycerol	-1.51604	0.0117397	HMDB0007112	No
8-methoxykynurenate	Amino Acid	Tryptophan Metabolism	-1.01454	0.0125261	HMDB0060426	No
lignoceroyl sphingomyelin (d18:1/24:0)	Lipid	Sphingomyelins	1.38193	0.0138536	NA	No
N-stearoyl-sphinganine (d18:0/18:0)*	Lipid	Dihydroceramides	-1.09293	0.0151568	NA	No
sphingomyelin (d18:1/22:1, d18:2/22:0, d16:1/24:1)*	Lipid	Sphingomyelins	1.92098	0.0174271	HMDB0012104	No
sphingomyelin (d18:1/20:0, d16:1/22:0)*	Lipid	Sphingomyelins	1.66709	0.0186077	HMDB0012102	No
5-oxoproline	Amino Acid	Glutathione Metabolism	2.06245	0.0204977	HMDB0000267	No
succinate	Energy	TCA Cycle	2.31702	0.022819	HMDB0000254	No
oxalate (ethanedioate)	Cofactors and Vitamins	Ascorbate and Aldarate Metabolism	1.45598	0.0231469	HMDB0002329	No
1-stearoyl-2-linoleoyl-GPC (18:0/18:2)*	Lipid	Phosphatidylcholine (PC)	2.6416	0.0250733	HMDB0008039	No
hydroxypalmitoyl sphingomyelin (d18:1/16:0(OH))**	Lipid	Sphingomyelins	1.7043	0.0287625	NA	No
N-acetylaspartate (NAA)	Amino Acid	Alanine and Aspartate Metabolism	-1.88105	0.0295384	HMDB0000812	No
dehydroepiandrosterone sulfate (DHEA-S)	Lipid	Androgenic Steroids	1.60647	0.0306962	HMDB0001032	No
dimethylglycine	Amino Acid	Glycine, Serine and Threonine Metabolism	-1.04598	0.0383222	HMDB0000092	No
ribonate	Carbohydrate	Pentose Metabolism	1.15565	0.0411701	HMDB0000867	No
N-formylanthranilic acid	Amino Acid	Tryptophan Metabolism	-1.20077	0.0423762	HMDB0004089	No
glutamine conjugate of C6H10O2 (1)*	Partially Characterized Molecules	Partially Characterized Molecules	-0.846689	0.0438771	NA	No
alpha-hydroxyisovalerate	Amino Acid	Leucine, Isoleucine and Valine Metabolism	-1.70623	0.0473071	HMDB0000407	No
1-palmitoyl-2-arachidonoyl-GPE (16:0/20:4)*	Lipid	Phosphatidylethanolamine (PE)	-1.23084	0.0498106	HMDB0005323	No
deoxycholic acid 12-sulfate*	Lipid	Secondary Bile Acid Metabolism	-0.689016	0.050519	NA	No
guanidinoacetate	Amino Acid	Creatine Metabolism	1.36964	0.051737	HMDB0000128	No
3-aminoisobutyrate	Nucleotide	Pyrimidine Metabolism, Thymine containing	-0.959878	0.05344	HMDB0002166	No
3-hydroxyhexanoate	Lipid	Fatty Acid, Monohydroxy	-0.824061	0.0546491	HMDB0061652,HMDB0010718	No
margaroylcarnitine (C17)*	Lipid	Fatty Acid Metabolism (Acyl Carnitine, Long Chain Saturated)	-0.814282	0.0581024	HMDB0006210	No
3-hydroxybutyroylglycine**	Lipid	Fatty Acid Metabolism (Acyl Glycine)	-0.466988	0.0596862	NA	No
alpha-tocopherol	Cofactors and Vitamins	Tocopherol Metabolism	1.61799	0.0614238	HMDB0001893	No
palmitoyl-arachidonoyl-glycerol (16:0/20:4) [2]*	Lipid	Diacylglycerol	-1.11478	0.0618731	HMDB0007112	No
1-(1-enyl-palmitoyl)-2-linoleoyl-GPC (P-16:0/18:2)*	Lipid	Plasmalogen	1.33233	0.0630256	HMDB0011211	No
N-stearoyl-sphingosine (d18:1/18:0)*	Lipid	Ceramides	-1.0267	0.0660676	HMDB0004950	No
androsterone sulfate	Lipid	Androgenic Steroids	1.25249	0.0672775	HMDB0002759	No
1-oleoyl-2-docosahexaenoyl-GPC (18:1/22:6)*	Lipid	Phosphatidylcholine (PC)	1.51962	0.0702678	HMDB0008123	No
glutamine conjugate of C6H10O2 (2)*	Partially Characterized Molecules	Partially Characterized Molecules	-0.663744	0.070671	NA	No
fructose	Carbohydrate	Fructose, Mannose and Galactose Metabolism	0.969095	0.0730099	HMDB0000660	No
alpha-ketobutyrate	Amino Acid	Methionine, Cysteine, SAM and Taurine Metabolism	-0.674034	0.0762592	HMDB0000005	No
androstenediol (3beta,17beta) disulfate (1)	Lipid	Androgenic Steroids	1.55119	0.076756	HMDB0240313	No
arachidate (20:0)	Lipid	Long Chain Saturated Fatty Acid	1.17612	0.0784728	HMDB0002212	No
androstenediol (3beta,17beta) monosulfate (1)	Lipid	Androgenic Steroids	1.36825	0.0792881	HMDB0240429	No
hexanoylglutamine	Lipid	Fatty Acid Metabolism (Acyl Glutamine)	-0.766266	0.0799383	NA	No
2-methylcitrate/homocitrate	Energy	TCA Cycle	-0.981436	0.080302	HMDB0003518,HMDB0000379	No
thyroxine	Amino Acid	Tyrosine Metabolism	1.33947	0.0809296	HMDB0000248	No
sphingomyelin (d18:1/20:2, d18:2/20:1, d16:1/22:2)*	Lipid	Sphingomyelins	-1.06565	0.0810285	NA	No
N-acetylhistidine	Amino Acid	Histidine Metabolism	1.0105	0.0819564	HMDB0032055	No
1,5-anhydroglucitol (1,5-AG)	Carbohydrate	Glycolysis, Gluconeogenesis, and Pyruvate Metabolism	1.44893	0.0829838	HMDB0002712	No
2-hydroxy-3-methylvalerate	Amino Acid	Leucine, Isoleucine and Valine Metabolism	-1.49683	0.0846767	HMDB0000317	No
androstenediol (3beta,17beta) monosulfate (2)	Lipid	Androgenic Steroids	1.41003	0.085242	HMDB0240429,HMDB0186954	No
palmitoylcarnitine (C16)	Lipid	Fatty Acid Metabolism (Acyl Carnitine, Long Chain Saturated)	-0.908119	0.0863027	HMDB0000222	No
lignoceroylcarnitine (C24)*	Lipid	Fatty Acid Metabolism (Acyl Carnitine, Long Chain Saturated)	0.874829	0.0874239	NA	No
cis-3,4-methyleneheptanoylglycine	Lipid	Fatty Acid Metabolism (Acyl Glycine)	-0.803292	0.0877358	NA	No
1-stearoyl-2-arachidonoyl-GPI (18:0/20:4)	Lipid	Phosphatidylinositol (PI)	-1.39258	0.0879563	HMDB0009815	No
methionine	Amino Acid	Methionine, Cysteine, SAM and Taurine Metabolism	1.6738	0.0925449	HMDB0000696	No
1-stearoyl-2-arachidonoyl-GPE (18:0/20:4)	Lipid	Phosphatidylethanolamine (PE)	-1.04633	0.0961478	HMDB0009003	No
glucose	Carbohydrate	Glycolysis, Gluconeogenesis, and Pyruvate Metabolism	2.2698	0.0963924	HMDB0000122	No
tiglylcarnitine (C5:1-DC)	Amino Acid	Leucine, Isoleucine and Valine Metabolism	-0.850912	0.0966249	HMDB0002366	No
1-(1-enyl-palmitoyl)-2-palmitoleoyl-GPC (P-16:0/16:1)*	Lipid	Plasmalogen	1.17705	0.0974888	HMDB0011207	No
cis-3,4-methyleneheptanoylcarnitine	Lipid	Fatty Acid Metabolism (Acyl Carnitine, Medium Chain)	-0.802867	0.101996	NA	No
glucuronate	Carbohydrate	Aminosugar Metabolism	-0.593516	0.104325	HMDB0000127	No
bilirubin degradation product, C17H18N2O4 (3)**	Partially Characterized Molecules	Partially Characterized Molecules	0.710066	0.106056	NA	No
1,2-dilinoleoyl-GPC (18:2/18:2)	Lipid	Phosphatidylcholine (PC)	1.05232	0.108372	HMDB0008138	No
pregnenetriol sulfate*	Lipid	Pregnenolone Steroids	1.11758	0.108457	NA	No
cerotoylcarnitine (C26)*	Lipid	Fatty Acid Metabolism (Acyl Carnitine, Long Chain Saturated)	1.0946	0.110478	HMDB0006347	No
mannose	Carbohydrate	Fructose, Mannose and Galactose Metabolism	1.21851	0.112441	HMDB0000169	No
5alpha-androstan-3alpha,17beta-diol monosulfate (1)	Lipid	Androgenic Steroids	1.04774	0.113357	NA	No
glycosyl-N-behenoyl-sphingadienine (d18:2/22:0)*	Lipid	Hexosylceramides (HCER)	0.929003	0.114977	NA	No
bilirubin degradation product, C17H20N2O5 (2)**	Partially Characterized Molecules	Partially Characterized Molecules	0.569474	0.119282	NA	No
1-palmitoyl-2-oleoyl-GPE (16:0/18:1)	Lipid	Phosphatidylethanolamine (PE)	-0.861801	0.119454	HMDB0005320	No
N6-carbamoylthreonyladenosine	Nucleotide	Purine Metabolism, Adenine containing	-1.01035	0.119599	HMDB0041623	No
urea	Amino Acid	Urea cycle; Arginine and Proline Metabolism	-0.909486	0.120218	HMDB0000294	No
ribitol	Carbohydrate	Pentose Metabolism	2.20429	0.120744	HMDB0002917,HMDB0001851,HMDB0000568,HMDB0000508	No
gamma-glutamylvaline	Peptide	Gamma-glutamyl Amino Acid	-0.988872	0.123461	HMDB0011172	No
3-hydroxyoctanoylcarnitine (1)	Lipid	Fatty Acid Metabolism (Acyl Carnitine, Hydroxy)	-0.824087	0.125722	NA	No
picolinoylglycine	Lipid	Fatty Acid Metabolism (Acyl Glycine)	-0.873729	0.126627	HMDB0059766	No
gulonate*	Cofactors and Vitamins	Ascorbate and Aldarate Metabolism	0.823287	0.128339	HMDB0003290	No
7-methylguanine	Nucleotide	Purine Metabolism, Guanine containing	-1.35052	0.13354	HMDB0000897	No
2S,3R-dihydroxybutyrate	Lipid	Fatty Acid, Dihydroxy	-0.735559	0.133861	HMDB0002453	No
hydantoin-5-propionate	Amino Acid	Histidine Metabolism	-0.784219	0.133994	HMDB0001212	No
oxindolylalanine	Amino Acid	Tryptophan Metabolism	1.31899	0.136184	NA	No
beta-hydroxyisovalerate	Amino Acid	Leucine, Isoleucine and Valine Metabolism	-1.22714	0.137904	HMDB0000754	No
1-methyl-5-imidazolelactate	Amino Acid	Histidine Metabolism	-0.651192	0.138007	NA	No
5alpha-androstan-3beta,17beta-diol monosulfate (2)	Lipid	Androgenic Steroids	1.0613	0.142012	NA	No
glycohyocholate	Lipid	Secondary Bile Acid Metabolism	0.599454	0.14469	HMDB0000138	No
glycine conjugate of C10H14O2 (1)*	Partially Characterized Molecules	Partially Characterized Molecules	-0.658402	0.146055	NA	No
N,N,N-trimethyl-alanylproline betaine (TMAP)	Amino Acid	Urea cycle; Arginine and Proline Metabolism	-1.04766	0.14826	HMDB0240365	No
11beta-hydroxyandrosterone glucuronide	Lipid	Androgenic Steroids	0.96688	0.148281	NA	No
palmitoyl dihydrosphingomyelin (d18:0/16:0)*	Lipid	Dihydrosphingomyelins	1.0249	0.150388	HMDB0010168	No
lactosyl-N-palmitoyl-sphingosine (d18:1/16:0)	Lipid	Lactosylceramides (LCER)	1.0926	0.15122	NA	No
1-(1-enyl-palmitoyl)-2-oleoyl-GPC (P-16:0/18:1)*	Lipid	Plasmalogen	1.01996	0.151941	HMDB0007996	No
tryptophan	Amino Acid	Tryptophan Metabolism	1.34017	0.152518	HMDB0000929	No
3-hydroxyoctanoylcarnitine (2)	Lipid	Fatty Acid Metabolism (Acyl Carnitine, Hydroxy)	-0.717424	0.154674	NA	No
ceramide (d18:1/14:0, d16:1/16:0)*	Lipid	Ceramides	-0.822595	0.156088	NA	No
palmitoleoyl-linoleoyl-glycerol (16:1/18:2) [1]*	Lipid	Diacylglycerol	1.04857	0.156707	HMDB0007132	No
citrulline	Amino Acid	Urea cycle; Arginine and Proline Metabolism	1.17118	0.158364	HMDB0000904	No
nicotinamide	Cofactors and Vitamins	Nicotinate and Nicotinamide Metabolism	0.747642	0.158943	HMDB0001406	No
1-palmitoyl-2-docosahexaenoyl-GPE (16:0/22:6)*	Lipid	Phosphatidylethanolamine (PE)	-0.718266	0.159685	HMDB0008946	No
epiandrosterone sulfate	Lipid	Androgenic Steroids	0.950879	0.160209	HMDB0062657	No
carnitine	Lipid	Carnitine Metabolism	1.24134	0.161068	HMDB0000062	No
1-linoleoyl-GPG (18:2)*	Lipid	Lysophospholipid	-0.913551	0.161218	NA	No
C-glycosyltryptophan	Amino Acid	Tryptophan Metabolism	-0.96735	0.161368	HMDB0240296	No
isobutyrylcarnitine (C4)	Amino Acid	Leucine, Isoleucine and Valine Metabolism	-0.646293	0.161566	HMDB0000736	No
lysine	Amino Acid	Lysine Metabolism	1.25629	0.162415	HMDB0003405	No
lyxonate	Carbohydrate	Pentose Metabolism	-0.711992	0.166265	NA	No
16-hydroxypalmitate	Lipid	Fatty Acid, Monohydroxy	1.1315	0.169656	HMDB0006294	No
orotidine	Nucleotide	Pyrimidine Metabolism, Orotate containing	-0.579715	0.170166	HMDB0000788	No
androstenediol (3beta,17beta) disulfate (2)	Lipid	Androgenic Steroids	1.10259	0.173485	HMDB0240313	No
1-methyl-5-imidazoleacetate	Amino Acid	Histidine Metabolism	-0.571812	0.174256	HMDB04988	No
sphinganine	Lipid	Sphingolipid Synthesis	1.03529	0.175758	HMDB0000269	No
3-hydroxy-3-methylglutarate	Lipid	Mevalonate Metabolism	-0.691763	0.177372	HMDB0000355	No
cortisone	Lipid	Corticosteroids	0.877575	0.177377	HMDB0002802	No
sphingomyelin (d18:1/20:1, d18:2/20:0)*	Lipid	Sphingomyelins	1.03181	0.177617	NA	No
octadecanedioylcarnitine (C18-DC)*	Lipid	Fatty Acid Metabolism (Acyl Carnitine, Dicarboxylate)	-0.795763	0.179434	NA	No
glycosyl ceramide (d18:1/20:0, d16:1/22:0)*	Lipid	Hexosylceramides (HCER)	0.790045	0.179875	NA	No
bilirubin degradation product, C17H20N2O5 (1)**	Partially Characterized Molecules	Partially Characterized Molecules	0.478135	0.180489	NA	No
beta-alanine	Nucleotide	Pyrimidine Metabolism, Uracil containing	-1.01831	0.18482	HMDB0000056	No
N1-methyladenosine	Nucleotide	Purine Metabolism, Adenine containing	-1.02489	0.186015	HMDB0003331	No
N-formylmethionine	Amino Acid	Methionine, Cysteine, SAM and Taurine Metabolism	-1.15072	0.186434	HMDB0001015	No
N-acetylthreonine	Amino Acid	Glycine, Serine and Threonine Metabolism	-1.26773	0.187355	HMDB0062557	No
ascorbic acid 3-sulfate*	Cofactors and Vitamins	Ascorbate and Aldarate Metabolism	-0.798849	0.190113	NA	No
2-aminobutyrate	Amino Acid	Glutathione Metabolism	-0.815079	0.190797	HMDB0000452	No
glycerate	Carbohydrate	Glycolysis, Gluconeogenesis, and Pyruvate Metabolism	1.38113	0.193791	HMDB0000139,HMDB0006372	No
10-undecenoate (11:1n1)	Lipid	Medium Chain Fatty Acid	-0.672801	0.194961	HMDB0033724	No
pregnenediol sulfate (C21H34O5S)*	Lipid	Pregnenolone Steroids	0.816568	0.195759	HMDB0000774	No
N-palmitoyl-sphingadienine (d18:2/16:0)*	Lipid	Ceramides	-0.817068	0.196734	NA	No
androstenediol (3alpha, 17alpha) monosulfate (2)	Lipid	Androgenic Steroids	0.782024	0.199334	NA	No
S-adenosylhomocysteine (SAH)	Amino Acid	Methionine, Cysteine, SAM and Taurine Metabolism	-1.07317	0.199465	HMDB00939	No
sphingomyelin (d18:0/18:0, d19:0/17:0)*	Lipid	Dihydrosphingomyelins	-0.685154	0.200235	HMDB0012087	No
glucuronide of C10H18O2 (8)*	Partially Characterized Molecules	Partially Characterized Molecules	-0.614714	0.201996	NA	No
behenoylcarnitine (C22)*	Lipid	Fatty Acid Metabolism (Acyl Carnitine, Long Chain Saturated)	0.539512	0.202929	HMDB0062468	No
N-acetylmethionine	Amino Acid	Methionine, Cysteine, SAM and Taurine Metabolism	-0.850031	0.20419	HMDB0011745	No
adenosine 5'-monophosphate (AMP)	Nucleotide	Purine Metabolism, Adenine containing	-0.76936	0.204656	HMDB0000045	No
serine	Amino Acid	Glycine, Serine and Threonine Metabolism	0.978759	0.205026	HMDB0000187	No
palmitoyl-linoleoyl-glycerol (16:0/18:2) [2]*	Lipid	Diacylglycerol	-0.908566	0.205934	HMDB0007103	No
hydroxy-CMPF*	Lipid	Fatty Acid, Dicarboxylate	0.440636	0.209347	NA	No
glycocholate glucuronide (1)	Lipid	Primary Bile Acid Metabolism	-0.396442	0.209648	NA	No
2-hydroxynervonate*	Lipid	Fatty Acid, Monohydroxy	-0.807886	0.21037	NA	No
1-stearoyl-2-docosahexaenoyl-GPE (18:0/22:6)*	Lipid	Phosphatidylethanolamine (PE)	-0.661647	0.212744	HMDB0009012	No
sphingomyelin (d18:1/22:2, d18:2/22:1, d16:1/24:2)*	Lipid	Sphingomyelins	-0.916944	0.212809	NA	No
N-acetylglucosamine/N-acetylgalactosamine	Carbohydrate	Aminosugar Metabolism	0.476857	0.21341	HMDB0000212,HMDB0000215	No
bilirubin degradation product, C17H18N2O4 (2)**	Partially Characterized Molecules	Partially Characterized Molecules	0.588919	0.214283	NA	No
aconitate [cis or trans]	Energy	TCA Cycle	-1.35539	0.219	HMDB0000958,HMDB000072	No
glutarylcarnitine (C5-DC)	Amino Acid	Lysine Metabolism	-0.641269	0.219918	HMDB0013130	No
2-palmitoyl-GPC (16:0)*	Lipid	Lysophospholipid	0.738624	0.220481	HMDB0061702	No
3-hydroxyoleoylcarnitine	Lipid	Fatty Acid Metabolism (Acyl Carnitine, Hydroxy)	-0.531165	0.221138	NA	No
2-stearoyl-GPE (18:0)*	Lipid	Lysophospholipid	0.712924	0.223394	HMDB0011129	No
heptenedioate (C7:1-DC)*	Lipid	Fatty Acid, Dicarboxylate	-0.574675	0.224929	NA	No
N-acetylvaline	Amino Acid	Leucine, Isoleucine and Valine Metabolism	-1.01934	0.226173	HMDB0011757	No
3-methylhistidine	Amino Acid	Histidine Metabolism	-0.511506	0.226223	HMDB0000479	No
orotate	Nucleotide	Pyrimidine Metabolism, Orotate containing	-0.735962	0.226345	HMDB0000226	No
myristoylcarnitine (C14)	Lipid	Fatty Acid Metabolism (Acyl Carnitine, Long Chain Saturated)	-0.404145	0.226371	HMDB000506	No
isovalerylcarnitine (C5)	Amino Acid	Leucine, Isoleucine and Valine Metabolism	-0.531517	0.226482	HMDB0000688	No
palmitoyl-oleoyl-glycerol (16:0/18:1) [1]*	Lipid	Diacylglycerol	-0.6359	0.230175	HMDB0007102	No
tridecenedioate (C13:1-DC)*	Lipid	Fatty Acid, Dicarboxylate	-0.683208	0.230222	NA	No
palmitoleoylcarnitine (C16:1)*	Lipid	Fatty Acid Metabolism (Acyl Carnitine, Monounsaturated)	-0.435591	0.232374	NA	No
isovalerylglycine	Amino Acid	Leucine, Isoleucine and Valine Metabolism	-0.53088	0.233905	HMDB00678	No
methylsuccinate	Amino Acid	Leucine, Isoleucine and Valine Metabolism	0.534486	0.235707	HMDB0001844	No
1-linoleoyl-GPC (18:2)	Lipid	Lysophospholipid	0.830045	0.235917	HMDB0010386	No
1-stearoyl-2-oleoyl-GPE (18:0/18:1)	Lipid	Phosphatidylethanolamine (PE)	-0.616315	0.23638	HMDB0008993	No
vanillactate	Amino Acid	Tyrosine Metabolism	-0.926597	0.236941	HMDB0000913	No
xanthosine	Nucleotide	Purine Metabolism, (Hypo)Xanthine/Inosine containing	0.613727	0.24018	HMDB0000299	No
dodecadienoate (12:2)*	Lipid	Fatty Acid, Dicarboxylate	0.719945	0.242705	NA	No
sphingosine	Lipid	Sphingosines	0.685964	0.245548	HMDB0000252	No
sebacate (C10-DC)	Lipid	Fatty Acid, Dicarboxylate	-0.658779	0.246257	HMDB0000792	No
N-methylproline	Amino Acid	Urea cycle; Arginine and Proline Metabolism	-0.50647	0.2491	HMDB0094696	No
cysteine	Amino Acid	Methionine, Cysteine, SAM and Taurine Metabolism	0.587018	0.249488	HMDB0000574	No
xylose	Carbohydrate	Pentose Metabolism	0.65774	0.251295	HMDB0000098	No
N,N-dimethyl-pro-pro	Peptide	Modified Peptides	-0.691222	0.251512	NA	No
1-carboxyethyltyrosine	Amino Acid	Tyrosine Metabolism	0.690219	0.253758	NA	No
1-palmitoyl-2-linoleoyl-GPC (16:0/18:2)	Lipid	Phosphatidylcholine (PC)	1.35894	0.256589	HMDB0007973	No
1-palmitoyl-GPG (16:0)*	Lipid	Lysophospholipid	-0.764924	0.257679	NA	No
sphingomyelin (d18:1/18:1, d18:2/18:0)	Lipid	Sphingomyelins	-1.03733	0.260489	HMDB0012101	No
acetylcarnitine (C2)	Lipid	Fatty Acid Metabolism (Acyl Carnitine, Short Chain)	-0.730298	0.261711	HMDB0000201	No
3-(3-amino-3-carboxypropyl)uridine*	Nucleotide	Pyrimidine Metabolism, Uracil containing	-0.801593	0.262236	NA	No
N-acetylarginine	Amino Acid	Urea cycle; Arginine and Proline Metabolism	0.708266	0.265567	HMDB0004620	No
andro steroid monosulfate C19H28O6S (1)*	Lipid	Androgenic Steroids	0.68794	0.26569	HMDB0002759	No
3-hydroxydecanoylcarnitine	Lipid	Fatty Acid Metabolism (Acyl Carnitine, Hydroxy)	-0.633182	0.266059	HMDB0061636	No
hexadecadienoate (16:2n6)	Lipid	Long Chain Polyunsaturated Fatty Acid (n3 and n6)	0.591615	0.266086	HMDB0000477	No
bilirubin degradation product, C17H18N2O4 (1)**	Partially Characterized Molecules	Partially Characterized Molecules	0.539555	0.267963	NA	No
hydroxyasparagine**	Amino Acid	Alanine and Aspartate Metabolism	-0.917532	0.269409	HMDB32332	No
branched chain 14:0 dicarboxylic acid**	Lipid	Fatty Acid, Dicarboxylate	0.403241	0.271826	NA	No
1-(1-enyl-oleoyl)-GPE (P-18:1)*	Lipid	Lysoplasmalogen	0.586485	0.271991	NA	No
trans-4-hydroxyproline	Amino Acid	Urea cycle; Arginine and Proline Metabolism	0.793985	0.272332	HMDB0000725	No
palmitoyl-sphingosine-phosphoethanolamine (d18:1/16:0)	Lipid	Ceramide PEs	0.877753	0.272845	NA	No
1-linoleoyl-GPA (18:2)*	Lipid	Lysophospholipid	1.0746	0.273273	HMDB0007856	No
1-(1-enyl-stearoyl)-2-arachidonoyl-GPE (P-18:0/20:4)*	Lipid	Plasmalogen	-0.7317	0.277067	HMDB0005779	No
pantothenate	Cofactors and Vitamins	Pantothenate and CoA Metabolism	0.568118	0.277079	HMDB0000210	No
N-acetyltaurine	Amino Acid	Methionine, Cysteine, SAM and Taurine Metabolism	-0.891286	0.277089	HMDB0240253	No
N-acetyl-isoputreanine	Amino Acid	Polyamine Metabolism	-0.680095	0.277536	NA	No
palmitoyl sphingomyelin (d18:1/16:0)	Lipid	Sphingomyelins	1.17696	0.277588	HMDB0010169	No
4-guanidinobutanoate	Amino Acid	Guanidino and Acetamido Metabolism	-1.00964	0.280717	HMDB0003464	No
2-hydroxybutyrate/2-hydroxyisobutyrate	Amino Acid	Glutathione Metabolism	-0.645705	0.285367	HMDB0000729,HMDB00008	No
glycine	Amino Acid	Glycine, Serine and Threonine Metabolism	0.702279	0.286441	HMDB0000123	No
indoleacetate	Amino Acid	Tryptophan Metabolism	-0.566844	0.286501	HMDB0000197	No
1-methylguanidine	Amino Acid	Guanidino and Acetamido Metabolism	-0.614873	0.292009	HMDB0001522	No
sphingosine 1-phosphate	Lipid	Sphingosines	0.786265	0.292531	HMDB0000277	No
glycosyl-N-palmitoyl-sphingosine (d18:1/16:0)	Lipid	Hexosylceramides (HCER)	0.787145	0.293848	NA	No
glycerophosphoethanolamine	Lipid	Phospholipid Metabolism	-0.479991	0.294095	HMDB0000114	No
palmitoyl-oleoyl-glycerol (16:0/18:1) [2]*	Lipid	Diacylglycerol	-0.587777	0.296725	HMDB0007102	No
bilirubin degradation product, C16H18N2O5 (3)**	Partially Characterized Molecules	Partially Characterized Molecules	0.563773	0.296808	NA	No
pantoate	Cofactors and Vitamins	Pantothenate and CoA Metabolism	0.444529	0.299241	NA	No
octadecenedioylcarnitine (C18:1-DC)*	Lipid	Fatty Acid Metabolism (Acyl Carnitine, Dicarboxylate)	-0.519485	0.300005	NA	No
nervonoylcarnitine (C24:1)*	Lipid	Fatty Acid Metabolism (Acyl Carnitine, Monounsaturated)	-0.609971	0.300447	NA	No
glucuronide of C10H18O2 (7)*	Partially Characterized Molecules	Partially Characterized Molecules	-0.388282	0.300974	NA	No
1-arachidonoyl-GPE (20:4n6)*	Lipid	Lysophospholipid	-0.800012	0.301898	HMDB0011517	No
glycoursodeoxycholic acid sulfate (1)	Lipid	Secondary Bile Acid Metabolism	-0.503984	0.304634	NA	No
5alpha-androstan-3beta,17beta-diol disulfate	Lipid	Androgenic Steroids	0.750714	0.306604	HMDB00493	No
5alpha-pregnan-3beta,20beta-diol monosulfate (1)	Lipid	Progestin Steroids	-0.747564	0.307937	HMDB0240580	No
beta-cryptoxanthin	Cofactors and Vitamins	Vitamin A Metabolism	0.378757	0.308263	HMDB0033844	No
lactosyl-N-nervonoyl-sphingosine (d18:1/24:1)*	Lipid	Lactosylceramides (LCER)	0.690774	0.308879	NA	No
eicosapentaenoate (EPA; 20:5n3)	Lipid	Long Chain Polyunsaturated Fatty Acid (n3 and n6)	0.441526	0.310037	HMDB0001999	No
3-hydroxy-2-ethylpropionate	Amino Acid	Leucine, Isoleucine and Valine Metabolism	-0.744023	0.310223	HMDB0000396	No
stearidonate (18:4n3)	Lipid	Long Chain Polyunsaturated Fatty Acid (n3 and n6)	0.584941	0.310879	HMDB0006547	No
sphingomyelin (d18:2/16:0, d18:1/16:1)*	Lipid	Sphingomyelins	0.823098	0.316164	NA	No
androsterone glucuronide	Lipid	Androgenic Steroids	0.578735	0.317859	HMDB0002829	No
N-palmitoyl-heptadecasphingosine (d17:1/16:0)*	Lipid	Ceramides	-0.562573	0.320155	NA	No
gamma-glutamyltyrosine	Peptide	Gamma-glutamyl Amino Acid	-0.609314	0.320326	HMDB0011741	No
5-dodecenoylcarnitine (C12:1)	Lipid	Fatty Acid Metabolism (Acyl Carnitine, Monounsaturated)	-0.423389	0.321613	HMDB13326	No
ornithine	Amino Acid	Urea cycle; Arginine and Proline Metabolism	0.856813	0.323258	HMDB0000214	No
gamma-glutamyltryptophan	Peptide	Gamma-glutamyl Amino Acid	-0.655654	0.324275	HMDB0029160	No
glutarate (C5-DC)	Lipid	Fatty Acid, Dicarboxylate	-0.605926	0.325642	HMDB0000661	No
carotene diol (2)	Cofactors and Vitamins	Vitamin A Metabolism	0.635218	0.326057	NA	No
laurylcarnitine (C12)	Lipid	Fatty Acid Metabolism (Acyl Carnitine, Medium Chain)	-0.342818	0.326966	HMDB000225	No
tricosanoyl sphingomyelin (d18:1/23:0)*	Lipid	Sphingomyelins	0.700513	0.32858	HMDB0012105	No
6-oxopiperidine-2-carboxylate	Amino Acid	Lysine Metabolism	-0.612775	0.335266	HMDB0061705	No
1-stearoyl-GPC (18:0)	Lipid	Lysophospholipid	0.809726	0.335375	HMDB0010384	No
trans-2-hexenoylglycine	Lipid	Fatty Acid Metabolism (Acyl Glycine)	-0.347796	0.335888	NA	No
1-arachidonylglycerol (20:4)	Lipid	Monoacylglycerol	-0.388088	0.338125	HMDB11578	No
3-amino-2-piperidone	Amino Acid	Urea cycle; Arginine and Proline Metabolism	0.574412	0.339726	HMDB0000323	No
N-acetylalanine	Amino Acid	Alanine and Aspartate Metabolism	-0.855587	0.339829	HMDB0000766	No
pyruvate	Carbohydrate	Glycolysis, Gluconeogenesis, and Pyruvate Metabolism	-0.806594	0.341547	HMDB0000243	No
pregnenediol disulfate (C21H34O8S2)*	Lipid	Pregnenolone Steroids	0.77181	0.345294	NA	No
pro-hydroxy-pro	Amino Acid	Urea cycle; Arginine and Proline Metabolism	0.588372	0.349439	HMDB0006695	No
sphingomyelin (d18:1/24:1, d18:2/24:0)*	Lipid	Sphingomyelins	0.70899	0.35359	HMDB0012107	No
lactate	Carbohydrate	Glycolysis, Gluconeogenesis, and Pyruvate Metabolism	0.719711	0.354093	HMDB0000190	No
xanthurenate	Amino Acid	Tryptophan Metabolism	-0.527169	0.357074	HMDB0000881	No
glycosyl-N-stearoyl-sphingosine (d18:1/18:0)	Lipid	Hexosylceramides (HCER)	-0.766941	0.359656	NA	No
metabolonic lactone sulfate	Partially Characterized Molecules	Partially Characterized Molecules	0.498706	0.361896	NA	No
urate	Nucleotide	Purine Metabolism, (Hypo)Xanthine/Inosine containing	0.905462	0.362272	HMDB0000289	No
prolylglycine	Peptide	Dipeptide	0.530257	0.362296	HMDB0011178	No
valylglycine	Peptide	Dipeptide	-0.679097	0.366023	HMDB0029127	No
ascorbic acid 2-sulfate	Cofactors and Vitamins	Ascorbate and Aldarate Metabolism	-0.566553	0.367286	HMDB0060649	No
trigonelline (N'-methylnicotinate)	Cofactors and Vitamins	Nicotinate and Nicotinamide Metabolism	0.360675	0.367454	HMDB0000875	No
N-acetyltryptophan	Amino Acid	Tryptophan Metabolism	0.52558	0.368654	HMDB0013713	No
2,3-dihydroxy-5-methylthio-4-pentenoate (DMTPA)*	Amino Acid	Methionine, Cysteine, SAM and Taurine Metabolism	-0.696383	0.368911	HMDB0240388	No
palmitoyl-linoleoyl-glycerol (16:0/18:2) [1]*	Lipid	Diacylglycerol	-0.678292	0.370287	HMDB0007103	No
N-stearoyl-sphingadienine (d18:2/18:0)*	Lipid	Ceramides	-0.479274	0.37082	NA	No
1-(1-enyl-palmitoyl)-2-arachidonoyl-GPE (P-16:0/20:4)*	Lipid	Plasmalogen	-0.630896	0.371362	HMDB0011352	No
malate	Energy	TCA Cycle	-0.728589	0.372271	HMDB0031518,HMDB0000156,HMDB0000744	No
1-palmitoyl-2-arachidonoyl-GPC (16:0/20:4n6)	Lipid	Phosphatidylcholine (PC)	-1.01075	0.372763	HMDB0007982	No
4-hydroxy-2-oxoglutaric acid	Lipid	Fatty Acid, Dicarboxylate	0.81613	0.377916	HMDB0002070	No
kynurenate	Amino Acid	Tryptophan Metabolism	-0.626517	0.377932	HMDB0000715	No
cystine	Amino Acid	Methionine, Cysteine, SAM and Taurine Metabolism	-0.318692	0.377982	HMDB0000192	No
chenodeoxycholate	Lipid	Primary Bile Acid Metabolism	-0.379124	0.382035	HMDB0000518	No
allantoin	Nucleotide	Purine Metabolism, (Hypo)Xanthine/Inosine containing	-1.01848	0.382143	HMDB0000462	No
sarcosine	Amino Acid	Glycine, Serine and Threonine Metabolism	-0.546334	0.382165	HMDB0000271	No
beta-citrylglutamate	Amino Acid	Glutamate Metabolism	-0.596302	0.388961	NA	No
1-palmitoyl-2-oleoyl-GPI (16:0/18:1)*	Lipid	Phosphatidylinositol (PI)	-0.681972	0.391887	HMDB0009783	No
7-alpha-hydroxy-3-oxo-4-cholestenoate (7-Hoca)	Lipid	Sterol	0.672948	0.391927	HMDB0012458	No
propionylglycine	Lipid	Fatty Acid Metabolism (also BCAA Metabolism)	0.407908	0.394913	HMDB0000783	No
1-stearoyl-2-oleoyl-GPC (18:0/18:1)	Lipid	Phosphatidylcholine (PC)	0.637204	0.401642	HMDB0008038	No
1-(1-enyl-palmitoyl)-GPC (P-16:0)*	Lipid	Lysoplasmalogen	0.439916	0.403767	HMDB0010407	No
N-delta-acetylornithine	Amino Acid	Urea cycle; Arginine and Proline Metabolism	-0.561851	0.404807	HMDB0003357	No
xanthine	Nucleotide	Purine Metabolism, (Hypo)Xanthine/Inosine containing	0.762664	0.406452	HMDB0000292	No
1-palmitoyl-2-stearoyl-GPC (16:0/18:0)	Lipid	Phosphatidylcholine (PC)	-0.655086	0.407067	HMDB0007970	No
myristoleoylcarnitine (C14:1)*	Lipid	Fatty Acid Metabolism (Acyl Carnitine, Monounsaturated)	-0.297124	0.408438	HMDB0240588	No
1-(1-enyl-palmitoyl)-2-palmitoyl-GPC (P-16:0/16:0)*	Lipid	Plasmalogen	0.637049	0.413204	HMDB0011206	No
glycerophosphorylcholine (GPC)	Lipid	Phospholipid Metabolism	-0.335379	0.413527	HMDB0000086	No
1-oleoyl-GPC (18:1)	Lipid	Lysophospholipid	0.509621	0.417164	HMDB0002815	No
glycodeoxycholate 3-sulfate	Lipid	Secondary Bile Acid Metabolism	-0.410784	0.418791	NA	No
gamma-glutamylleucine	Peptide	Gamma-glutamyl Amino Acid	-0.719809	0.421455	HMDB0011171	No
cis-3,4-methyleneheptanoate	Lipid	Fatty Acid, Branched	-0.372388	0.422119	NA	No
N-methylhydroxyproline**	Amino Acid	Urea cycle; Arginine and Proline Metabolism	-0.327278	0.422909	NA	No
behenoyl dihydrosphingomyelin (d18:0/22:0)*	Lipid	Dihydrosphingomyelins	0.401562	0.423785	HMDB0012091	No
N-acetylserine	Amino Acid	Glycine, Serine and Threonine Metabolism	-0.621367	0.426306	HMDB0002931	No
gamma-CEHC	Cofactors and Vitamins	Tocopherol Metabolism	0.371466	0.426978	HMDB0001931	No
choline	Lipid	Phospholipid Metabolism	-0.495989	0.427772	HMDB0000097	No
1-linoleoyl-2-arachidonoyl-GPC (18:2/20:4n6)*	Lipid	Phosphatidylcholine (PC)	0.666321	0.430081	HMDB0008147	No
vanillic alcohol sulfate	Amino Acid	Tyrosine Metabolism	-0.649193	0.430285	HMDB0041788	No
glycochenodeoxycholate 3-sulfate	Lipid	Primary Bile Acid Metabolism	-0.538511	0.432292	HMDB0002409,HMDB0002496,HMDB0002497	No
sphingomyelin (d18:1/25:0, d19:0/24:1, d20:1/23:0, d19:1/24:0)*	Lipid	Sphingomyelins	0.537108	0.432345	NA	No
hexadecenedioate (C16:1-DC)*	Lipid	Fatty Acid, Dicarboxylate	-0.488246	0.435525	NA	No
cis-4-decenoate (10:1n6)*	Lipid	Medium Chain Fatty Acid	0.274127	0.436109	HMDB0004980	No
arabinose	Carbohydrate	Pentose Metabolism	0.384077	0.437166	HMDB0029942	No
homocitrulline	Amino Acid	Urea cycle; Arginine and Proline Metabolism	-0.409572	0.438234	HMDB0000679	No
2-hydroxystearate	Lipid	Fatty Acid, Monohydroxy	0.50518	0.438274	HMDB0062549	No
5,6-dihydrothymine	Nucleotide	Pyrimidine Metabolism, Thymine containing	0.588633	0.442561	HMDB0000079	No
3-hydroxyoctanoate	Lipid	Fatty Acid, Monohydroxy	-0.361102	0.443815	HMDB0001954	No
1-palmitoyl-GPE (16:0)	Lipid	Lysophospholipid	-0.564911	0.444347	HMDB0011503	No
1-(1-enyl-palmitoyl)-2-linoleoyl-GPE (P-16:0/18:2)*	Lipid	Plasmalogen	0.607938	0.444817	HMDB0011343	No
1-arachidonoyl-GPI (20:4)*	Lipid	Lysophospholipid	-0.42984	0.447212	HMDB0061690	No
oleoylcarnitine (C18:1)	Lipid	Fatty Acid Metabolism (Acyl Carnitine, Monounsaturated)	-0.45339	0.448113	HMDB0005065	No
3-hydroxybutyrate (BHBA)	Lipid	Ketone Bodies	-0.343001	0.449251	HMDB0000442,HMDB0000357,HMDB0000011	No
decadienedioic acid (C10:2-DC)**	Lipid	Fatty Acid, Dicarboxylate	0.398294	0.452316	NA	No
dopamine 3-O-sulfate	Amino Acid	Tyrosine Metabolism	-0.534745	0.453484	HMDB0006275	No
oleoyl-linoleoyl-glycerol (18:1/18:2) [1]	Lipid	Diacylglycerol	0.575248	0.456393	HMDB0007219	No
isoursodeoxycholate	Lipid	Secondary Bile Acid Metabolism	-0.280245	0.456878	HMDB0000686	No
1-(1-enyl-stearoyl)-2-oleoyl-GPE (P-18:0/18:1)	Lipid	Plasmalogen	-0.508152	0.459857	HMDB0011375	No
ceramide (d18:2/24:1, d18:1/24:2)*	Lipid	Ceramides	-0.467911	0.460326	NA	No
nonadecanoate (19:0)	Lipid	Long Chain Saturated Fatty Acid	0.43728	0.460908	HMDB0000772	No
4-methoxyphenol sulfate	Amino Acid	Tyrosine Metabolism	0.295902	0.461705	NA	No
N-acetylkynurenine (2)	Amino Acid	Tryptophan Metabolism	0.37111	0.464791	NA	No
N-acetylphenylalanine	Amino Acid	Phenylalanine Metabolism	0.423759	0.466553	HMDB0000512	No
gamma-glutamylhistidine	Peptide	Gamma-glutamyl Amino Acid	-0.46154	0.468154	HMDB0029151	No
tauroursodeoxycholate	Lipid	Secondary Bile Acid Metabolism	-0.26442	0.468689	HMDB0000874	No
linoleoyl-linoleoyl-glycerol (18:2/18:2) [1]*	Lipid	Diacylglycerol	0.459143	0.472138	HMDB0007248	No
threonate	Cofactors and Vitamins	Ascorbate and Aldarate Metabolism	0.499442	0.473406	HMDB0062620,HMDB0000943	No
3-carboxy-4-methyl-5-propyl-2-furanpropanoate (CMPF)	Lipid	Fatty Acid, Dicarboxylate	0.235641	0.474635	HMDB0061112	No
tetradecadienoate (14:2)*	Lipid	Long Chain Polyunsaturated Fatty Acid (n3 and n6)	0.226128	0.47504	HMDB0000560	No
3-hydroxysebacate	Lipid	Fatty Acid, Monohydroxy	-0.338759	0.475166	HMDB0000350	No
2-hydroxysebacate	Lipid	Fatty Acid, Dicarboxylate	-0.358705	0.483028	HMDB0000424	No
2-O-methylascorbic acid	Cofactors and Vitamins	Ascorbate and Aldarate Metabolism	-0.511307	0.483337	HMDB0240294	No
alpha-ketoglutaramate*	Amino Acid	Glutamate Metabolism	-0.814941	0.487718	HMDB0001552	No
vanillylmandelate (VMA)	Amino Acid	Tyrosine Metabolism	-0.523825	0.488009	HMDB0000291	No
oleoyl-oleoyl-glycerol (18:1/18:1) [1]*	Lipid	Diacylglycerol	-0.398042	0.490647	HMDB0007218	No
5-methyluridine (ribothymidine)	Nucleotide	Pyrimidine Metabolism, Uracil containing	-0.667343	0.491088	HMDB0000884	No
propionylcarnitine (C3)	Lipid	Fatty Acid Metabolism (also BCAA Metabolism)	-0.360918	0.491809	HMDB0000824	No
hexadecanedioate (C16-DC)	Lipid	Fatty Acid, Dicarboxylate	-0.486503	0.493403	HMDB0000672	No
9-hydroxystearate	Lipid	Fatty Acid, Monohydroxy	-0.343864	0.497934	HMDB0061661	No
bilirubin (E,E)*	Cofactors and Vitamins	Hemoglobin and Porphyrin Metabolism	-0.342841	0.501833	NA	No
7-hydroxyindole sulfate	Amino Acid	Tryptophan Metabolism	-0.369518	0.502226	NA	No
hexanoylglycine	Lipid	Fatty Acid Metabolism (Acyl Glycine)	-0.262419	0.504727	HMDB0000701	No
cholesterol	Lipid	Sterol	0.477855	0.504759	HMDB0000067	No
mannitol/sorbitol	Carbohydrate	Fructose, Mannose and Galactose Metabolism	-0.400255	0.507749	HMDB0000247,HMDB0000765	No
21-hydroxypregnenolone disulfate	Lipid	Pregnenolone Steroids	0.510865	0.508955	NA	No
4-cholesten-3-one	Lipid	Sterol	0.373732	0.511007	HMDB0000921	No
methionine sulfoxide	Amino Acid	Methionine, Cysteine, SAM and Taurine Metabolism	0.810482	0.512341	HMDB0002005	No
1-(1-enyl-palmitoyl)-GPE (P-16:0)*	Lipid	Lysoplasmalogen	0.394943	0.516132	HMDB0011152	No
pipecolate	Amino Acid	Lysine Metabolism	-0.430768	0.516324	NA	No
4-acetamidobutanoate	Amino Acid	Polyamine Metabolism	-0.392364	0.51703	HMDB0003681	No
sphingomyelin (d18:2/23:1)*	Lipid	Sphingomyelins	-0.407888	0.51849	NA	No
3,4-dihydroxybutyrate	Lipid	Fatty Acid, Dihydroxy	-0.434434	0.524354	HMDB0000337	No
2-oleoylglycerol (18:1)	Lipid	Monoacylglycerol	0.449475	0.525096	HMDB0011537	No
5-dodecenoate (12:1n7)	Lipid	Medium Chain Fatty Acid	0.215578	0.525365	HMDB0000529	No
N-acetylcarnosine	Amino Acid	Histidine Metabolism	0.483432	0.526284	HMDB0012881	No
glycoursodeoxycholate	Lipid	Secondary Bile Acid Metabolism	-0.304945	0.528248	HMDB0000708	No
N,N,N-trimethyl-5-aminovalerate	Amino Acid	Lysine Metabolism	-0.379715	0.532806	NA	No
branched-chain, straight-chain, or cyclopropyl 10:1 fatty acid (1)*	Partially Characterized Molecules	Partially Characterized Molecules	0.340686	0.533075	NA	No
N1-methylinosine	Nucleotide	Purine Metabolism, (Hypo)Xanthine/Inosine containing	-0.377088	0.534967	HMDB0002721	No
citrate	Energy	TCA Cycle	-0.674748	0.536228	HMDB0000094	No
16a-hydroxy DHEA 3-sulfate	Lipid	Androgenic Steroids	0.353041	0.538568	HMDB0062544	No
dimethylarginine (SDMA + ADMA)	Amino Acid	Urea cycle; Arginine and Proline Metabolism	-0.600717	0.539372	HMDB0003334,HMDB0001539	No
carotene diol (1)	Cofactors and Vitamins	Vitamin A Metabolism	0.425979	0.541084	NA	No
aspartate	Amino Acid	Alanine and Aspartate Metabolism	0.896955	0.544281	HMDB0000191	No
cortolone glucuronide (1)	Lipid	Corticosteroids	0.429285	0.544501	NA	No
caproate (6:0)	Lipid	Medium Chain Fatty Acid	0.214903	0.544898	HMDB0000535	No
tetradecadienedioate (C14:2-DC)*	Lipid	Fatty Acid, Dicarboxylate	0.338095	0.545387	NA	No
isovalerate (i5:0)	Amino Acid	Leucine, Isoleucine and Valine Metabolism	0.440233	0.547317	HMDB0000718	No
glycolithocholate	Lipid	Secondary Bile Acid Metabolism	0.229924	0.54776	HMDB00698	No
S-carboxyethylcysteine	Amino Acid	Methionine, Cysteine, SAM and Taurine Metabolism	-0.219906	0.551912	NA	No
N6-succinyladenosine	Nucleotide	Purine Metabolism, Adenine containing	-0.412897	0.553007	HMDB0000912	No
N-acetyl-2-aminoadipate	Amino Acid	Lysine Metabolism	0.370747	0.554725	NA	No
cysteine sulfinic acid	Amino Acid	Methionine, Cysteine, SAM and Taurine Metabolism	0.443456	0.555186	HMDB0000996	No
palmitoleate (16:1n7)	Lipid	Long Chain Monounsaturated Fatty Acid	0.30893	0.557941	HMDB0003229	No
maleate	Lipid	Fatty Acid, Dicarboxylate	-0.55185	0.560708	HMDB0000176	No
phenylacetate	Amino Acid	Phenylalanine Metabolism	-0.269415	0.561139	HMDB0000209	No
N-palmitoyl-sphinganine (d18:0/16:0)	Lipid	Dihydroceramides	-0.408455	0.562174	HMDB11760	No
N2,N2-dimethylguanosine	Nucleotide	Purine Metabolism, Guanine containing	-0.390368	0.563935	HMDB0004824	No
gamma-glutamylisoleucine*	Peptide	Gamma-glutamyl Amino Acid	-0.512002	0.567656	HMDB0011170	No
N-acetyl-3-methylhistidine*	Amino Acid	Histidine Metabolism	-0.205175	0.568133	NA	No
3-(4-hydroxyphenyl)lactate	Amino Acid	Tyrosine Metabolism	-0.55817	0.568529	HMDB0000755	No
formiminoglutamate	Amino Acid	Histidine Metabolism	-0.585132	0.570282	HMDB0000854	No
erucate (22:1n9)	Lipid	Long Chain Monounsaturated Fatty Acid	0.332083	0.571848	HMDB0002068	No
docosadienoate (22:2n6)	Lipid	Long Chain Polyunsaturated Fatty Acid (n3 and n6)	0.322888	0.572179	HMDB0061714	No
1-oleoyl-GPE (18:1)	Lipid	Lysophospholipid	-0.363845	0.572399	HMDB0011506	No
adrenate (22:4n6)	Lipid	Long Chain Polyunsaturated Fatty Acid (n3 and n6)	-0.28391	0.572732	HMDB0002226	No
1-linolenoyl-GPC (18:3)*	Lipid	Lysophospholipid	-0.265838	0.579306	HMDB0010388	No
sphingomyelin (d17:1/14:0, d16:1/15:0)*	Lipid	Sphingomyelins	0.306755	0.579565	NA	No
taurocholenate sulfate*	Lipid	Secondary Bile Acid Metabolism	-0.344804	0.580247	NA	No
2-ketocaprylate	Amino Acid	Leucine, Isoleucine and Valine Metabolism	-0.293669	0.58112	HMDB13211	No
phenylacetylglutamate	Peptide	Acetylated Peptides	0.225117	0.585048	HMDB0059772	No
cis-4-decenoylcarnitine (C10:1)	Lipid	Fatty Acid Metabolism (Acyl Carnitine, Monounsaturated)	0.233964	0.586208	HMDB0013205	No
carboxyethyl-GABA	Amino Acid	Glutamate Metabolism	-0.437863	0.586538	HMDB0002201	No
1-methylhistidine	Amino Acid	Histidine Metabolism	-0.304484	0.587481	HMDB0000001	No
dihomo-linolenate (20:3n3 or n6)	Lipid	Long Chain Polyunsaturated Fatty Acid (n3 and n6)	0.295509	0.58771	HMDB0002925	No
4-imidazoleacetate	Amino Acid	Histidine Metabolism	-0.306353	0.588988	HMDB0002024	No
alanine	Amino Acid	Alanine and Aspartate Metabolism	0.470448	0.589978	HMDB0000161	No
4-methyl-2-oxopentanoate	Amino Acid	Leucine, Isoleucine and Valine Metabolism	-0.422791	0.59118	HMDB0000695	No
butyrate/isobutyrate (4:0)	Lipid	Short Chain Fatty Acid	0.344241	0.59127	HMDB0000039	No
docosapentaenoate (n3 DPA; 22:5n3)	Lipid	Long Chain Polyunsaturated Fatty Acid (n3 and n6)	0.243683	0.59264	HMDB0006528,HMDB0001976	No
5alpha-androstan-3alpha,17beta-diol monosulfate (2)	Lipid	Androgenic Steroids	0.216308	0.592818	NA	No
1-(1-enyl-palmitoyl)-2-arachidonoyl-GPC (P-16:0/20:4)*	Lipid	Plasmalogen	-0.454459	0.59704	HMDB0011220	No
myristoyl dihydrosphingomyelin (d18:0/14:0)*	Lipid	Dihydrosphingomyelins	0.340275	0.597653	HMDB0012085	No
laurate (12:0)	Lipid	Medium Chain Fatty Acid	0.243843	0.598153	HMDB0000638	No
ursodeoxycholate	Lipid	Secondary Bile Acid Metabolism	-0.212246	0.600046	HMDB0000946	No
linoleoyl ethanolamide	Lipid	Endocannabinoid	0.247844	0.600243	HMDB0012252	No
docosahexaenoate (DHA; 22:6n3)	Lipid	Long Chain Polyunsaturated Fatty Acid (n3 and n6)	0.24432	0.600872	HMDB0002183	No
histidine	Amino Acid	Histidine Metabolism	0.523505	0.60299	HMDB0000177	No
1-palmitoyl-2-palmitoleoyl-GPC (16:0/16:1)*	Lipid	Phosphatidylcholine (PC)	0.328903	0.604901	HMDB0007969	No
isobutyrylglycine	Amino Acid	Leucine, Isoleucine and Valine Metabolism	-0.250472	0.606487	HMDB0000730	No
androstenediol (3alpha, 17alpha) monosulfate (3)	Lipid	Androgenic Steroids	0.453076	0.611978	NA	No
octadecanedioate (C18-DC)	Lipid	Fatty Acid, Dicarboxylate	-0.374067	0.61246	HMDB0000782	No
2-hydroxypalmitate	Lipid	Fatty Acid, Monohydroxy	0.329469	0.619048	HMDB0031057	No
pseudouridine	Nucleotide	Pyrimidine Metabolism, Uracil containing	-0.385242	0.623575	HMDB0000767	No
1-myristoyl-2-palmitoyl-GPC (14:0/16:0)	Lipid	Phosphatidylcholine (PC)	-0.253163	0.626832	HMDB0007869	No
linoleate (18:2n6)	Lipid	Long Chain Polyunsaturated Fatty Acid (n3 and n6)	0.304076	0.627351	HMDB0006270,HMDB0000673	No
phenylacetylglutamine	Peptide	Acetylated Peptides	-0.214567	0.629139	HMDB0006344	No
1-palmitoyl-2-arachidonoyl-GPI (16:0/20:4)*	Lipid	Phosphatidylinositol (PI)	-0.293797	0.631151	HMDB0009789	No
cysteinylglycine disulfide*	Amino Acid	Glutathione Metabolism	-0.312523	0.632696	HMDB0000709	No
isoleucylglycine	Peptide	Dipeptide	0.245606	0.634556	HMDB0028907	No
cholic acid glucuronide	Lipid	Primary Bile Acid Metabolism	0.156709	0.634574	HMDB0002577	No
(14 or 15)-methylpalmitate (a17:0 or i17:0)	Lipid	Fatty Acid, Branched	-0.236821	0.635942	HMDB0061859	No
1-palmitoleoyl-GPC (16:1)*	Lipid	Lysophospholipid	0.257832	0.636297	HMDB0010383	No
1-palmitoyl-2-linoleoyl-GPE (16:0/18:2)	Lipid	Phosphatidylethanolamine (PE)	-0.314775	0.636408	HMDB0005322	No
gamma-tocopherol/beta-tocopherol	Cofactors and Vitamins	Tocopherol Metabolism	-0.380427	0.642095	HMDB0006335,HMDB0001492	No
3b-hydroxy-5-cholenoic acid	Lipid	Secondary Bile Acid Metabolism	-0.223386	0.645988	HMDB0000308	No
3-hydroxyoleate*	Lipid	Fatty Acid, Monohydroxy	-0.189911	0.646162	NA	No
creatine	Amino Acid	Creatine Metabolism	-0.321687	0.647352	HMDB0000064	No
phenylalanine	Amino Acid	Phenylalanine Metabolism	-0.669041	0.650018	HMDB0000159	No
docosapentaenoate (n6 DPA; 22:5n6)	Lipid	Long Chain Polyunsaturated Fatty Acid (n3 and n6)	-0.226689	0.650838	HMDB0001976	No
bilirubin degradation product, C16H18N2O5 (4)**	Partially Characterized Molecules	Partially Characterized Molecules	0.220375	0.653744	NA	No
hexanoylcarnitine (C6)	Lipid	Fatty Acid Metabolism (Acyl Carnitine, Medium Chain)	-0.147451	0.656311	HMDB0000756	No
linoleoylcarnitine (C18:2)*	Lipid	Fatty Acid Metabolism (Acyl Carnitine, Polyunsaturated)	0.289793	0.65749	HMDB0006469	No
6-bromotryptophan	Amino Acid	Tryptophan Metabolism	0.371883	0.658205	NA	No
uridine	Nucleotide	Pyrimidine Metabolism, Uracil containing	0.412602	0.659513	HMDB0000296	No
3-methoxytyrosine	Amino Acid	Tyrosine Metabolism	-0.460949	0.660843	HMDB0001434	No
1-dihomo-linolenylglycerol (20:3)	Lipid	Monoacylglycerol	-0.202021	0.66147	NA	No
delta-CEHC glucuronide	Cofactors and Vitamins	Tocopherol Metabolism	-0.218586	0.663637	NA	No
3-hydroxydecanoate	Lipid	Fatty Acid, Monohydroxy	0.246079	0.663808	HMDB0002203	No
arachidonoylcarnitine (C20:4)	Lipid	Fatty Acid Metabolism (Acyl Carnitine, Polyunsaturated)	0.280441	0.664975	HMDB0006455	No
1-palmitoyl-GPC (16:0)	Lipid	Lysophospholipid	-0.376883	0.66572	HMDB0010382	No
1-(1-enyl-stearoyl)-GPE (P-18:0)*	Lipid	Lysoplasmalogen	0.229076	0.668469	NA	No
10-nonadecenoate (19:1n9)	Lipid	Long Chain Monounsaturated Fatty Acid	-0.204823	0.673375	HMDB0013622	No
N-acetyl-cadaverine	Amino Acid	Lysine Metabolism	-0.243836	0.675312	HMDB0002284	No
oleoyl-arachidonoyl-glycerol (18:1/20:4) [1]*	Lipid	Diacylglycerol	-0.268903	0.676634	HMDB0007228	No
oleoyl-oleoyl-glycerol (18:1/18:1) [2]*	Lipid	Diacylglycerol	-0.235959	0.677535	HMDB0007218	No
sphingomyelin (d17:1/16:0, d18:1/15:0, d16:1/17:0)*	Lipid	Sphingomyelins	0.295299	0.678155	NA	No
pregnenolone sulfate	Lipid	Pregnenolone Steroids	0.245436	0.678469	HMDB0000774	No
stearoylcarnitine (C18)	Lipid	Fatty Acid Metabolism (Acyl Carnitine, Long Chain Saturated)	-0.194071	0.678988	HMDB0000848	No
threonine	Amino Acid	Glycine, Serine and Threonine Metabolism	0.377356	0.67974	HMDB0000167	No
glycochenodeoxycholate	Lipid	Primary Bile Acid Metabolism	0.343735	0.680744	HMDB0000637	No
4-hydroxyglutamate	Amino Acid	Glutamate Metabolism	-0.287708	0.682542	HMDB0001344	No
taurine	Amino Acid	Methionine, Cysteine, SAM and Taurine Metabolism	0.360239	0.684104	HMDB0000251	No
1-(1-enyl-stearoyl)-2-linoleoyl-GPE (P-18:0/18:2)*	Lipid	Plasmalogen	0.314594	0.684939	HMDB0011376	No
caprate (10:0)	Lipid	Medium Chain Fatty Acid	0.150999	0.685871	HMDB0000511	No
sphingomyelin (d18:2/21:0, d16:2/23:0)*	Lipid	Sphingomyelins	0.268663	0.687126	NA	No
N-acetylisoleucine	Amino Acid	Leucine, Isoleucine and Valine Metabolism	-0.551289	0.688355	HMDB0061684	No
dodecanedioate (C12-DC)	Lipid	Fatty Acid, Dicarboxylate	0.229102	0.689795	HMDB0000623	No
dihomo-linoleate (20:2n6)	Lipid	Long Chain Polyunsaturated Fatty Acid (n3 and n6)	0.219797	0.690249	HMDB0005060	No
oleate/vaccenate (18:1)	Lipid	Long Chain Monounsaturated Fatty Acid	0.239515	0.69241	HMDB0003231,HMDB0000573,HMDB0240219,HMDB0000207	No
N-palmitoylglycine	Lipid	Fatty Acid Metabolism (Acyl Glycine)	-0.215704	0.692971	HMDB0013034	No
oleoyl-arachidonoyl-glycerol (18:1/20:4) [2]*	Lipid	Diacylglycerol	-0.240431	0.694536	HMDB0007228	No
asparagine	Amino Acid	Alanine and Aspartate Metabolism	0.246603	0.695436	HMDB0000168	No
pregnenetriol disulfate*	Lipid	Pregnenolone Steroids	0.333737	0.696527	NA	No
N-acetyl-beta-alanine	Nucleotide	Pyrimidine Metabolism, Uracil containing	0.337582	0.69724	HMDB0061880	No
1-palmitoyl-2-oleoyl-GPC (16:0/18:1)	Lipid	Phosphatidylcholine (PC)	0.378135	0.698428	HMDB0007972	No
branched-chain, straight-chain, or cyclopropyl 12:1 fatty acid*	Partially Characterized Molecules	Partially Characterized Molecules	0.155108	0.699022	NA	No
N-formylphenylalanine	Amino Acid	Tyrosine Metabolism	0.198398	0.701046	HMDB0240317	No
2-aminooctanoate	Lipid	Fatty Acid, Amino	-0.228466	0.701961	HMDB0000991	No
5alpha-androstan-3alpha,17beta-diol 17-glucuronide	Lipid	Androgenic Steroids	0.236744	0.702931	NA	No
1-oleoylglycerol (18:1)	Lipid	Monoacylglycerol	0.252323	0.703911	HMDB0011567	No
bilirubin (Z,Z)	Cofactors and Vitamins	Hemoglobin and Porphyrin Metabolism	-0.227216	0.704873	HMDB0000054	No
1-oleoyl-2-linoleoyl-GPE (18:1/18:2)*	Lipid	Phosphatidylethanolamine (PE)	-0.234298	0.706652	HMDB0005349	No
homoarginine	Amino Acid	Urea cycle; Arginine and Proline Metabolism	0.239521	0.706685	HMDB0000670	No
biliverdin	Cofactors and Vitamins	Hemoglobin and Porphyrin Metabolism	-0.218479	0.706961	HMDB0001008	No
butyrylcarnitine (C4)	Lipid	Fatty Acid Metabolism (also BCAA Metabolism)	-0.162378	0.707065	HMDB0002013	No
N-stearoylserine*	Lipid	Endocannabinoid	-0.155147	0.712041	NA	No
stearoyl sphingomyelin (d18:1/18:0)	Lipid	Sphingomyelins	-0.275106	0.715445	HMDB0001348	No
trimethylamine N-oxide	Lipid	Phospholipid Metabolism	-0.155291	0.715689	HMDB0000925	No
11beta-hydroxyetiocholanolone glucuronide*	Lipid	Androgenic Steroids	-0.180528	0.717384	NA	No
2-hydroxy-4-(methylthio)butanoic acid	Amino Acid	Methionine, Cysteine, SAM and Taurine Metabolism	-0.258726	0.717436	HMDB0037115	No
linolenate [alpha or gamma; (18:3n3 or 6)]	Lipid	Long Chain Polyunsaturated Fatty Acid (n3 and n6)	0.198977	0.719501	HMDB0003073,HMDB0001388	No
alpha-hydroxycaproate	Lipid	Fatty Acid, Monohydroxy	0.18998	0.722091	HMDB0001624	No
N6,N6,N6-trimethyllysine	Amino Acid	Lysine Metabolism	0.196349	0.722429	HMDB0001325	No
lithocholate sulfate (1)	Lipid	Secondary Bile Acid Metabolism	-0.127366	0.722466	NA	No
3-hydroxyisobutyrate	Amino Acid	Leucine, Isoleucine and Valine Metabolism	-0.190199	0.723911	HMDB0000023,HMDB0000336	No
arabitol/xylitol	Carbohydrate	Pentose Metabolism	0.299942	0.725133	HMDB0001851,HMDB0000568,HMDB0002917	No
linoleoyl-arachidonoyl-glycerol (18:2/20:4) [1]*	Lipid	Diacylglycerol	-0.271519	0.725891	HMDB0007257	No
taurochenodeoxycholate	Lipid	Primary Bile Acid Metabolism	-0.174727	0.73026	HMDB0000951	No
taurochenodeoxycholic acid 3-sulfate	Lipid	Secondary Bile Acid Metabolism	-0.164501	0.735482	HMDB0002486	No
myristoleate (14:1n5)	Lipid	Long Chain Monounsaturated Fatty Acid	0.11309	0.742474	HMDB0002000	No
ximenoylcarnitine (C26:1)*	Lipid	Fatty Acid Metabolism (Acyl Carnitine, Monounsaturated)	-0.273406	0.744426	NA	No
5alpha-androstan-3beta,17alpha-diol disulfate	Lipid	Androgenic Steroids	0.152164	0.746425	HMDB0094682	No
bilirubin degradation product, C16H18N2O5 (2)**	Partially Characterized Molecules	Partially Characterized Molecules	0.162709	0.749452	NA	No
1-carboxyethylvaline	Amino Acid	Leucine, Isoleucine and Valine Metabolism	0.218392	0.751192	NA	No
valine	Amino Acid	Leucine, Isoleucine and Valine Metabolism	0.291919	0.751457	HMDB0000883	No
3-methylglutaconate	Amino Acid	Leucine, Isoleucine and Valine Metabolism	0.174394	0.752554	HMDB0000522	No
1-palmitoyl-2-docosahexaenoyl-GPC (16:0/22:6)	Lipid	Phosphatidylcholine (PC)	0.301179	0.752709	HMDB0007991	No
sphingomyelin (d18:2/24:2)*	Lipid	Sphingomyelins	-0.228479	0.757855	NA	No
N2,N5-diacetylornithine	Amino Acid	Urea cycle; Arginine and Proline Metabolism	-0.152519	0.760049	NA	No
gamma-glutamylmethionine	Peptide	Gamma-glutamyl Amino Acid	-0.201231	0.761202	HMDB0029155	No
5alpha-androstan-3alpha,17beta-diol disulfate	Lipid	Androgenic Steroids	0.179666	0.761282	HMDB0094682	No
3-hydroxylaurate	Lipid	Fatty Acid, Monohydroxy	0.154876	0.763137	HMDB0000387	No
margarate (17:0)	Lipid	Long Chain Saturated Fatty Acid	-0.159708	0.764842	HMDB0002259	No
sphingomyelin (d18:1/21:0, d17:1/22:0, d16:1/23:0)*	Lipid	Sphingomyelins	0.201584	0.765161	NA	No
sphingomyelin (d18:2/23:0, d18:1/23:1, d17:1/24:1)*	Lipid	Sphingomyelins	-0.190453	0.767461	NA	No
sphingomyelin (d18:0/20:0, d16:0/22:0)*	Lipid	Dihydrosphingomyelins	0.168413	0.768596	NA	No
creatinine	Amino Acid	Creatine Metabolism	-0.278436	0.769194	HMDB0000562	No
cortisol	Lipid	Corticosteroids	0.161373	0.769277	HMDB0000063	No
octadecenedioate (C18:1-DC)	Lipid	Fatty Acid, Dicarboxylate	-0.178059	0.770283	NA	No
2-hydroxyoctanoate	Lipid	Fatty Acid, Monohydroxy	-0.187005	0.774067	HMDB0002264	No
ethylmalonate	Amino Acid	Leucine, Isoleucine and Valine Metabolism	-0.122755	0.776804	HMDB0000622	No
1,2-dipalmitoyl-GPC (16:0/16:0)	Lipid	Phosphatidylcholine (PC)	-0.307469	0.781043	HMDB0000564	No
1-palmitoyl-GPI (16:0)	Lipid	Lysophospholipid	0.125467	0.783326	HMDB0061695	No
1-arachidonoyl-GPC (20:4n6)*	Lipid	Lysophospholipid	-0.166384	0.789715	HMDB0010395	No
3-indoxyl sulfate	Amino Acid	Tryptophan Metabolism	-0.173487	0.79161	HMDB0000682	No
1-stearoyl-2-docosahexaenoyl-GPC (18:0/22:6)	Lipid	Phosphatidylcholine (PC)	0.230942	0.792778	HMDB0008057	No
imidazole lactate	Amino Acid	Histidine Metabolism	-0.178523	0.793857	HMDB0002320	No
2-oxoarginine*	Amino Acid	Urea cycle; Arginine and Proline Metabolism	0.414185	0.794402	HMDB0004225	No
N-acetylglutamine	Amino Acid	Glutamate Metabolism	-0.173803	0.800268	HMDB0006029	No
retinol (Vitamin A)	Cofactors and Vitamins	Vitamin A Metabolism	0.17795	0.800565	HMDB0000305	No
2-hydroxydecanoate	Lipid	Fatty Acid, Monohydroxy	-0.136446	0.800714	HMDB0094656	No
glycodeoxycholate	Lipid	Secondary Bile Acid Metabolism	-0.140927	0.801281	HMDB00631	No
N,N-dimethylalanine	Amino Acid	Alanine and Aspartate Metabolism	0.0999209	0.801794	NA	No
glutamine_degradant*	Partially Characterized Molecules	Partially Characterized Molecules	0.150172	0.804254	NA	No
p-cresol glucuronide*	Amino Acid	Tyrosine Metabolism	-0.0834115	0.805633	HMDB0011686	No
pyridoxate	Cofactors and Vitamins	Vitamin B6 Metabolism	0.0931955	0.807299	HMDB0000017	No
5alpha-pregnan-diol disulfate	Lipid	Progestin Steroids	0.238644	0.807842	HMDB0240581,HMDB0240582	No
gamma-glutamylthreonine	Peptide	Gamma-glutamyl Amino Acid	0.184457	0.808255	HMDB0029159	No
alpha-hydroxyisocaproate	Amino Acid	Leucine, Isoleucine and Valine Metabolism	-0.188626	0.809243	HMDB0000665,HMDB00746,HMDB0000624	No
1-stearoyl-2-linoleoyl-GPE (18:0/18:2)*	Lipid	Phosphatidylethanolamine (PE)	-0.144911	0.812435	HMDB0008994	No
N-acetylcitrulline	Amino Acid	Urea cycle; Arginine and Proline Metabolism	0.128934	0.813105	HMDB0000856	No
1-linoleoyl-GPI (18:2)*	Lipid	Lysophospholipid	-0.126556	0.813276	NA	No
dihomo-linoleoylcarnitine (C20:2)*	Lipid	Fatty Acid Metabolism (Acyl Carnitine, Polyunsaturated)	-0.165837	0.814946	NA	No
quinolinate	Cofactors and Vitamins	Nicotinate and Nicotinamide Metabolism	-0.153118	0.815515	HMDB0000232	No
cholate	Lipid	Primary Bile Acid Metabolism	-0.0740234	0.815635	HMDB0000619	No
1-myristoyl-2-arachidonoyl-GPC (14:0/20:4)*	Lipid	Phosphatidylcholine (PC)	-0.142415	0.817123	HMDB0007883	No
1-stearoyl-GPI (18:0)	Lipid	Lysophospholipid	0.135769	0.818583	HMDB0240261	No
S-methylcysteine sulfoxide	Amino Acid	Methionine, Cysteine, SAM and Taurine Metabolism	0.0834884	0.824115	HMDB0029432	No
N1-Methyl-2-pyridone-5-carboxamide	Cofactors and Vitamins	Nicotinate and Nicotinamide Metabolism	-0.130392	0.825236	HMDB0004193	No
succinylcarnitine (C4-DC)	Energy	TCA Cycle	-0.145551	0.826948	HMDB0061717	No
2-linoleoylglycerol (18:2)	Lipid	Monoacylglycerol	-0.0915681	0.828447	HMDB0011538	No
glycerol	Lipid	Glycerolipid Metabolism	-0.116616	0.82959	HMDB0000131	No
tetradecanedioate (C14-DC)	Lipid	Fatty Acid, Dicarboxylate	-0.152071	0.831307	HMDB0000872	No
betaine	Amino Acid	Glycine, Serine and Threonine Metabolism	-0.286044	0.831709	HMDB0000043	No
acisoga	Amino Acid	Polyamine Metabolism	0.103197	0.835839	HMDB0061384	No
glycocholenate sulfate*	Lipid	Secondary Bile Acid Metabolism	-0.115376	0.836438	NA	No
1-palmitoyl-2-linoleoyl-GPI (16:0/18:2)	Lipid	Phosphatidylinositol (PI)	-0.181254	0.83758	HMDB0009784	No
phenol glucuronide	Amino Acid	Tyrosine Metabolism	-0.0714853	0.838006	HMDB0060014	No
sphingomyelin (d18:2/24:1, d18:1/24:2)*	Lipid	Sphingomyelins	0.163644	0.839271	NA	No
N-acetylneuraminate	Carbohydrate	Aminosugar Metabolism	0.146659	0.839911	HMDB0000230	No
1-methyl-4-imidazoleacetate	Amino Acid	Histidine Metabolism	-0.119337	0.840771	HMDB0002820	No
tyramine O-sulfate	Amino Acid	Tyrosine Metabolism	0.150955	0.840981	HMDB0006409	No
erythronate*	Carbohydrate	Aminosugar Metabolism	0.193547	0.842991	HMDB0000613	No
kynurenine	Amino Acid	Tryptophan Metabolism	-0.150473	0.844078	HMDB0000684	No
N-acetylglutamate	Amino Acid	Glutamate Metabolism	-0.145338	0.847763	HMDB0001138	No
decanoylcarnitine (C10)	Lipid	Fatty Acid Metabolism (Acyl Carnitine, Medium Chain)	-0.0646733	0.853726	HMDB0000651	No
proline	Amino Acid	Urea cycle; Arginine and Proline Metabolism	-0.163957	0.854205	HMDB0000162,HMDB0003411	No
2-aminoheptanoate	Lipid	Fatty Acid, Amino	0.0945778	0.854927	HMDB0094649	No
azelate (C9-DC)	Lipid	Fatty Acid, Dicarboxylate	-0.090079	0.859595	HMDB0000784	No
glutamate	Amino Acid	Glutamate Metabolism	0.228844	0.859605	HMDB0000148	No
1-stearoyl-2-linoleoyl-GPI (18:0/18:2)	Lipid	Phosphatidylinositol (PI)	0.149735	0.860382	HMDB0009809	No
oleoyl-linoleoyl-glycerol (18:1/18:2) [2]	Lipid	Diacylglycerol	-0.114477	0.865755	HMDB0007219	No
sphingomyelin (d18:1/19:0, d19:1/18:0)*	Lipid	Sphingomyelins	-0.102267	0.865824	NA	No
tauro-beta-muricholate	Lipid	Primary Bile Acid Metabolism	0.0465316	0.867072	HMDB0000932	No
indoleacetylglutamine	Amino Acid	Tryptophan Metabolism	0.0915359	0.870724	HMDB0013240	No
1-carboxyethylphenylalanine	Amino Acid	Phenylalanine Metabolism	-0.117249	0.871984	NA	No
glutamine	Amino Acid	Glutamate Metabolism	-0.111163	0.873285	HMDB0000641	No
pentose acid*	Partially Characterized Molecules	Partially Characterized Molecules	-0.0683791	0.875592	HMDB0000892	No
1-methylnicotinamide	Cofactors and Vitamins	Nicotinate and Nicotinamide Metabolism	-0.102567	0.875836	HMDB0000699	No
1-linoleoylglycerol (18:2)	Lipid	Monoacylglycerol	-0.0781214	0.875848	HMDB0011568	No
arabonate/xylonate	Carbohydrate	Pentose Metabolism	-0.0951579	0.876219	HMDB0000539	No
phenyllactate (PLA)	Amino Acid	Phenylalanine Metabolism	-0.142909	0.877696	HMDB0000779,HMDB0000563	No
phosphoethanolamine	Lipid	Phospholipid Metabolism	0.0915547	0.880158	HMDB0000224	No
delta-CEHC	Cofactors and Vitamins	Tocopherol Metabolism	-0.0829134	0.88134	NA	No
sphingomyelin (d18:1/14:0, d16:1/16:0)*	Lipid	Sphingomyelins	0.11054	0.884291	HMDB0012097	No
N-acetyltyrosine	Amino Acid	Tyrosine Metabolism	0.0910861	0.88448	HMDB0000866	No
3beta-hydroxy-5-cholestenoate	Lipid	Sterol	0.0715657	0.88528	NA	No
10-heptadecenoate (17:1n7)	Lipid	Long Chain Monounsaturated Fatty Acid	-0.0694259	0.88568	HMDB0060038	No
eicosenoate (20:1)	Lipid	Long Chain Monounsaturated Fatty Acid	0.0753545	0.888627	HMDB0002231,HMDB0062436	No
bilirubin degradation product, C16H18N2O5 (1)**	Partially Characterized Molecules	Partially Characterized Molecules	0.0700288	0.888742	NA	No
(16 or 17)-methylstearate (a19:0 or i19:0)	Lipid	Fatty Acid, Branched	0.0707044	0.889046	HMDB0037397	No
palmitoylcholine	Lipid	Fatty Acid Metabolism (Acyl Choline)	-0.0598238	0.889061	HMDB0240592	No
1-carboxyethylleucine	Amino Acid	Leucine, Isoleucine and Valine Metabolism	-0.0891709	0.891266	NA	No
fructosyllysine	Amino Acid	Lysine Metabolism	0.090575	0.891538	HMDB0034879	No
17alpha-hydroxypregnenolone 3-sulfate	Lipid	Pregnenolone Steroids	0.0815026	0.892545	HMDB00416	No
1-stearoyl-2-arachidonoyl-GPC (18:0/20:4)	Lipid	Phosphatidylcholine (PC)	-0.137679	0.89319	HMDB0008048	No
tetrahydrocortisol glucuronide	Lipid	Corticosteroids	-0.0778667	0.894717	NA	No
tetrahydrocortisone glucuronide (5)	Lipid	Corticosteroids	-0.0853641	0.895047	NA	No
taurolithocholate 3-sulfate	Lipid	Secondary Bile Acid Metabolism	0.0635293	0.895789	HMDB0002580	No
taurodeoxycholic acid 3-sulfate	Lipid	Secondary Bile Acid Metabolism	-0.0574295	0.896907	NA	No
eicosenoylcarnitine (C20:1)*	Lipid	Fatty Acid Metabolism (Acyl Carnitine, Monounsaturated)	-0.0643125	0.898387	NA	No
gamma-glutamylglutamate	Peptide	Gamma-glutamyl Amino Acid	-0.119398	0.898901	HMDB0011737	No
tyrosine	Amino Acid	Tyrosine Metabolism	0.131647	0.899339	HMDB0000158	No
2R,3R-dihydroxybutyrate	Lipid	Fatty Acid, Dihydroxy	-0.0681689	0.903919	HMDB0000498	No
1-stearoyl-GPE (18:0)	Lipid	Lysophospholipid	-0.0796904	0.911952	HMDB0011130	No
caprylate (8:0)	Lipid	Medium Chain Fatty Acid	0.0418904	0.912019	HMDB0000482	No
octanoylcarnitine (C8)	Lipid	Fatty Acid Metabolism (Acyl Carnitine, Medium Chain)	0.0392341	0.912317	HMDB0000791	No
5,6-dihydrouridine	Nucleotide	Pyrimidine Metabolism, Uracil containing	-0.0656789	0.912582	HMDB0000497	No
2-hydroxyglutarate	Lipid	Fatty Acid, Dicarboxylate	0.0518015	0.912833	HMDB0059655	No
5alpha-pregnan-3beta,20alpha-diol monosulfate (2)	Lipid	Progestin Steroids	-0.0697399	0.913199	NA	No
4-hydroxyphenylacetylglutamine	Peptide	Acetylated Peptides	0.0593428	0.914216	NA	No
gamma-glutamylglutamine	Peptide	Gamma-glutamyl Amino Acid	0.0652468	0.914964	HMDB0011738	No
(2 or 3)-decenoate (10:1n7 or n8)	Lipid	Medium Chain Fatty Acid	-0.0511054	0.915221	NA	No
sphingomyelin (d18:2/18:1)*	Lipid	Sphingomyelins	-0.07308	0.918474	HMDB0001348	No
dihomo-linolenoylcarnitine (C20:3n3 or 6)*	Lipid	Fatty Acid Metabolism (Acyl Carnitine, Polyunsaturated)	0.072945	0.91885	NA	No
1-linoleoyl-GPE (18:2)*	Lipid	Lysophospholipid	0.0740869	0.918947	HMDB0011507	No
alpha-ketoglutarate	Energy	TCA Cycle	-0.102768	0.919051	HMDB0000208	No
glycolithocholate sulfate*	Lipid	Secondary Bile Acid Metabolism	-0.0457038	0.920841	HMDB0002639	No
uracil	Nucleotide	Pyrimidine Metabolism, Uracil containing	0.0694881	0.923967	HMDB0000300	No
3-ureidopropionate	Nucleotide	Pyrimidine Metabolism, Uracil containing	0.034197	0.924325	HMDB0000026	No
myristate (14:0)	Lipid	Long Chain Saturated Fatty Acid	0.050038	0.924472	HMDB0000806	No
leucine	Amino Acid	Leucine, Isoleucine and Valine Metabolism	0.0918888	0.927517	HMDB0000687	No
taurodeoxycholate	Lipid	Secondary Bile Acid Metabolism	-0.041056	0.929329	HMDB0000896	No
1-linoleoyl-2-linolenoyl-GPC (18:2/18:3)*	Lipid	Phosphatidylcholine (PC)	-0.0505623	0.929779	HMDB0008141	No
N2-acetyl,N6-methyllysine	Amino Acid	Lysine Metabolism	0.0411082	0.931474	NA	No
1-(1-enyl-palmitoyl)-2-oleoyl-GPE (P-16:0/18:1)*	Lipid	Plasmalogen	0.0650811	0.932162	HMDB0011342	No
gamma-CEHC glucuronide*	Cofactors and Vitamins	Tocopherol Metabolism	0.0335205	0.934609	NA	No
deoxycholate	Lipid	Secondary Bile Acid Metabolism	-0.0366143	0.935222	HMDB0000626	No
pentadecanoate (15:0)	Lipid	Long Chain Saturated Fatty Acid	-0.0480961	0.935371	HMDB0000826	No
glyco-beta-muricholate**	Lipid	Primary Bile Acid Metabolism	-0.027442	0.935484	NA	No
N6-methyllysine	Amino Acid	Lysine Metabolism	0.0353922	0.93711	HMDB0002038	No
N-acetyl-1-methylhistidine*	Amino Acid	Histidine Metabolism	0.031997	0.939593	NA	No
N-acetylleucine	Amino Acid	Leucine, Isoleucine and Valine Metabolism	0.0504894	0.939987	HMDB0011756	No
deoxycarnitine	Lipid	Carnitine Metabolism	0.0589811	0.940033	HMDB0001161	No
3-methyl-2-oxobutyrate	Amino Acid	Leucine, Isoleucine and Valine Metabolism	-0.0602376	0.941931	HMDB0000019	No
5alpha-pregnan-3beta,20alpha-diol disulfate	Lipid	Progestin Steroids	-0.0565485	0.94253	HMDB0094650	No
indolepropionate	Amino Acid	Tryptophan Metabolism	0.0288489	0.943191	HMDB0002302	No
eicosanedioate (C20-DC)	Lipid	Fatty Acid, Dicarboxylate	0.036865	0.943622	NA	No
indolelactate	Amino Acid	Tryptophan Metabolism	0.056543	0.944169	HMDB0000671	No
S-methylcysteine	Amino Acid	Methionine, Cysteine, SAM and Taurine Metabolism	0.0343168	0.944854	HMDB0002108	No
stearate (18:0)	Lipid	Long Chain Saturated Fatty Acid	0.0463217	0.945778	HMDB0000827	No
sphingomyelin (d18:2/14:0, d18:1/14:1)*	Lipid	Sphingomyelins	-0.0417953	0.947423	NA	No
sphingomyelin (d18:1/17:0, d17:1/18:0, d19:1/16:0)	Lipid	Sphingomyelins	-0.0451039	0.947529	NA	No
deoxycholic acid glucuronide	Lipid	Secondary Bile Acid Metabolism	-0.0315263	0.950814	NA	No
glycocholate	Lipid	Primary Bile Acid Metabolism	0.0436401	0.951696	HMDB0000138	No
3-methyl-2-oxovalerate	Amino Acid	Leucine, Isoleucine and Valine Metabolism	0.0456634	0.952274	HMDB0000491	No
arachidonate (20:4n6)	Lipid	Long Chain Polyunsaturated Fatty Acid (n3 and n6)	0.0360635	0.952283	HMDB0001043	No
linoleoylcholine*	Lipid	Fatty Acid Metabolism (Acyl Choline)	0.0261991	0.952422	HMDB0013213	No
methionine sulfone	Amino Acid	Methionine, Cysteine, SAM and Taurine Metabolism	0.0253621	0.956094	HMDB0062174	No
myo-inositol	Lipid	Inositol Metabolism	-0.0330768	0.959439	HMDB0000211	No
gamma-glutamylphenylalanine	Peptide	Gamma-glutamyl Amino Acid	-0.0391685	0.960408	HMDB0000594	No
etiocholanolone glucuronide	Lipid	Androgenic Steroids	0.0236452	0.963353	HMDB0004484	No
linoleoyl-arachidonoyl-glycerol (18:2/20:4) [2]*	Lipid	Diacylglycerol	-0.0275131	0.964961	HMDB0007257	No
N-palmitoyl-sphingosine (d18:1/16:0)	Lipid	Ceramides	0.0341116	0.965095	HMDB0004949	No
1-oleoyl-GPI (18:1)	Lipid	Lysophospholipid	0.0173193	0.971926	HMDB0061693	No
N-acetyl-2-aminooctanoate*	Lipid	Fatty Acid, Amino	0.0169517	0.973751	HMDB0059745	No
carotene diol (3)	Cofactors and Vitamins	Vitamin A Metabolism	0.0211237	0.975658	NA	No
glycochenodeoxycholate glucuronide (1)	Lipid	Primary Bile Acid Metabolism	-0.0142439	0.979349	HMDB0002579	No
glycosyl ceramide (d18:2/24:1, d18:1/24:2)*	Lipid	Hexosylceramides (HCER)	-0.0179581	0.979358	NA	No
5-hydroxyhexanoate	Lipid	Fatty Acid, Monohydroxy	-0.0127125	0.980122	HMDB0000409,HMDB0000525	No
1-ribosyl-imidazoleacetate*	Amino Acid	Histidine Metabolism	0.0139654	0.981979	HMDB0002331	No
N6-acetyllysine	Amino Acid	Lysine Metabolism	0.0192378	0.98305	HMDB0000206	No
phenol sulfate	Amino Acid	Tyrosine Metabolism	-0.00988501	0.983478	HMDB0060015	No
N-acetylglycine	Amino Acid	Glycine, Serine and Threonine Metabolism	0.00846298	0.984703	HMDB0000532	No
palmitate (16:0)	Lipid	Long Chain Saturated Fatty Acid	0.0125522	0.984745	HMDB0000220	No
N-acetylputrescine	Amino Acid	Polyamine Metabolism	-0.0150307	0.986141	HMDB0002064	No
choline phosphate	Lipid	Phospholipid Metabolism	0.00820949	0.987464	HMDB0001565	No
3-carboxy-4-methyl-5-pentyl-2-furanpropionate (3-CMPFP)**	Lipid	Fatty Acid, Dicarboxylate	-0.007711	0.988776	HMDB0061643	No
argininate*	Amino Acid	Urea cycle; Arginine and Proline Metabolism	0.00684818	0.990381	HMDB0003148	No
isoleucine	Amino Acid	Leucine, Isoleucine and Valine Metabolism	-0.0106009	0.991735	HMDB0000172	No
gamma-glutamylglycine	Peptide	Gamma-glutamyl Amino Acid	0.0050554	0.992139	HMDB0011667	No
1-carboxyethylisoleucine	Amino Acid	Leucine, Isoleucine and Valine Metabolism	-0.00053264	0.999371	NA	No

## Sheet: Supplementary Table S4.
Supplementary Table 4. Plasma metabolites associated with mean retinal sensitivity stratified by AMD.
Metabolite	SUPER.PATHWAY	SUB.PATHWAY	coef	pval	HMDB	ENT80
phosphate	Energy	Oxidative Phosphorylation	-11.2086	0.000487263	HMDB0001429	Yes
glutarylcarnitine (C5-DC)	Amino Acid	Lysine Metabolism	3.01797	0.00119568	HMDB0013130	Yes
oxindolylalanine	Amino Acid	Tryptophan Metabolism	3.98894	0.0028177	NA	No
cysteine	Amino Acid	Methionine, Cysteine, SAM and Taurine Metabolism	2.72997	0.00400271	HMDB0000574	No
gamma-tocopherol/beta-tocopherol	Cofactors and Vitamins	Tocopherol Metabolism	3.05087	0.0101717	HMDB0006335,HMDB0001492	No
tyramine O-sulfate	Amino Acid	Tyrosine Metabolism	-2.1782	0.0110992	HMDB0006409	No
behenoyl sphingomyelin (d18:1/22:0)*	Lipid	Sphingomyelins	3.56209	0.0123899	HMDB0012103	No
sphingomyelin (d18:1/21:0, d17:1/22:0, d16:1/23:0)*	Lipid	Sphingomyelins	2.70295	0.0124122	NA	No
glucuronide of C10H18O2 (8)*	Partially Characterized Molecules	Partially Characterized Molecules	-2.32678	0.0125677	NA	No
sphingomyelin (d18:1/20:0, d16:1/22:0)*	Lipid	Sphingomyelins	3.54353	0.0125867	HMDB0012102	No
tauroursodeoxycholate	Lipid	Secondary Bile Acid Metabolism	-1.46504	0.0136347	HMDB0000874	No
5alpha-androstan-3beta,17beta-diol disulfate	Lipid	Androgenic Steroids	-2.49966	0.0148196	HMDB00493	No
taurochenodeoxycholate	Lipid	Primary Bile Acid Metabolism	-1.78934	0.0174014	HMDB0000951	No
sphingomyelin (d18:1/19:0, d19:1/18:0)*	Lipid	Sphingomyelins	2.41903	0.0194901	NA	No
phenylacetate	Amino Acid	Phenylalanine Metabolism	1.99804	0.0195163	HMDB0000209	No
choline	Lipid	Phospholipid Metabolism	-2.71108	0.0197011	HMDB0000097	No
tricosanoyl sphingomyelin (d18:1/23:0)*	Lipid	Sphingomyelins	2.70264	0.0224997	HMDB0012105	No
glutamine	Amino Acid	Glutamate Metabolism	2.37057	0.0251253	HMDB0000641	No
biliverdin	Cofactors and Vitamins	Hemoglobin and Porphyrin Metabolism	-1.86193	0.0252802	HMDB0001008	No
delta-CEHC	Cofactors and Vitamins	Tocopherol Metabolism	1.84625	0.0253898	NA	No
sphingomyelin (d18:2/21:0, d16:2/23:0)*	Lipid	Sphingomyelins	2.50362	0.0255061	NA	No
pentose acid*	Partially Characterized Molecules	Partially Characterized Molecules	-1.58632	0.0278663	HMDB0000892	No
gamma-glutamylglutamine	Peptide	Gamma-glutamyl Amino Acid	1.97656	0.0283229	HMDB0011738	No
3-ureidopropionate	Nucleotide	Pyrimidine Metabolism, Uracil containing	-1.37874	0.0293203	HMDB0000026	No
octadecanedioylcarnitine (C18-DC)*	Lipid	Fatty Acid Metabolism (Acyl Carnitine, Dicarboxylate)	1.73792	0.0294342	NA	No
asparagine	Amino Acid	Alanine and Aspartate Metabolism	2.16879	0.031367	HMDB0000168	No
gulonate*	Cofactors and Vitamins	Ascorbate and Aldarate Metabolism	-1.98876	0.0316019	HMDB0003290	No
5alpha-androstan-3alpha,17beta-diol disulfate	Lipid	Androgenic Steroids	-2.31497	0.0325046	HMDB0094682	No
sphingomyelin (d18:1/22:1, d18:2/22:0, d16:1/24:1)*	Lipid	Sphingomyelins	3.30304	0.0357186	HMDB0012104	No
palmitoyl sphingomyelin (d18:1/16:0)	Lipid	Sphingomyelins	3.73552	0.039111	HMDB0010169	No
sphingomyelin (d18:2/23:0, d18:1/23:1, d17:1/24:1)*	Lipid	Sphingomyelins	2.49196	0.0394134	NA	No
valine	Amino Acid	Leucine, Isoleucine and Valine Metabolism	3.29027	0.0401047	HMDB0000883	No
lyxonate	Carbohydrate	Pentose Metabolism	-1.88387	0.040207	NA	No
uridine	Nucleotide	Pyrimidine Metabolism, Uracil containing	2.88779	0.0402127	HMDB0000296	No
hydroxypalmitoyl sphingomyelin (d18:1/16:0(OH))**	Lipid	Sphingomyelins	2.90329	0.0428675	NA	No
7-hydroxyindole sulfate	Amino Acid	Tryptophan Metabolism	1.87641	0.0446598	NA	No
sphingomyelin (d17:1/14:0, d16:1/15:0)*	Lipid	Sphingomyelins	1.76409	0.0454014	NA	No
guanidinoacetate	Amino Acid	Creatine Metabolism	2.83473	0.0496033	HMDB0000128	No
sphingomyelin (d18:1/17:0, d17:1/18:0, d19:1/16:0)	Lipid	Sphingomyelins	2.51116	0.0514075	NA	No
sphingomyelin (d18:1/25:0, d19:0/24:1, d20:1/23:0, d19:1/24:0)*	Lipid	Sphingomyelins	1.59422	0.0545554	NA	No
17alpha-hydroxypregnenolone 3-sulfate	Lipid	Pregnenolone Steroids	2.20113	0.0550939	HMDB00416	No
1-methylnicotinamide	Cofactors and Vitamins	Nicotinate and Nicotinamide Metabolism	-1.56166	0.0565442	HMDB0000699	No
N2,N5-diacetylornithine	Amino Acid	Urea cycle; Arginine and Proline Metabolism	-1.51079	0.0572989	NA	No
1-linoleoyl-2-linolenoyl-GPC (18:2/18:3)*	Lipid	Phosphatidylcholine (PC)	1.59312	0.0573229	HMDB0008141	No
glycoursodeoxycholate	Lipid	Secondary Bile Acid Metabolism	-1.45789	0.0605999	HMDB0000708	No
xanthine	Nucleotide	Purine Metabolism, (Hypo)Xanthine/Inosine containing	1.86535	0.0613759	HMDB0000292	No
pregnenetriol disulfate*	Lipid	Pregnenolone Steroids	-2.34454	0.0623428	NA	No
glycochenodeoxycholate	Lipid	Primary Bile Acid Metabolism	-1.85683	0.0649195	HMDB0000637	No
glucuronide of C10H18O2 (7)*	Partially Characterized Molecules	Partially Characterized Molecules	-1.75739	0.0659678	NA	No
sphingomyelin (d18:1/18:1, d18:2/18:0)	Lipid	Sphingomyelins	2.89189	0.067677	HMDB0012101	No
4-hydroxyglutamate	Amino Acid	Glutamate Metabolism	-1.92552	0.067698	HMDB0001344	No
sebacate (C10-DC)	Lipid	Fatty Acid, Dicarboxylate	-1.54125	0.0676991	HMDB0000792	No
formiminoglutamate	Amino Acid	Histidine Metabolism	2.66738	0.0678793	HMDB0000854	No
lignoceroyl sphingomyelin (d18:1/24:0)	Lipid	Sphingomyelins	2.1577	0.0693151	NA	No
behenoylcarnitine (C22)*	Lipid	Fatty Acid Metabolism (Acyl Carnitine, Long Chain Saturated)	1.31223	0.0695455	HMDB0062468	No
glycocholate	Lipid	Primary Bile Acid Metabolism	-1.41867	0.0699377	HMDB0000138	No
hexanoylglutamine	Lipid	Fatty Acid Metabolism (Acyl Glutamine)	-1.41325	0.0711422	NA	No
3-aminoisobutyrate	Nucleotide	Pyrimidine Metabolism, Thymine containing	-1.96114	0.0713845	HMDB0002166	No
1,2-dilinoleoyl-GPC (18:2/18:2)	Lipid	Phosphatidylcholine (PC)	2.01457	0.0714072	HMDB0008138	No
4-acetamidobutanoate	Amino Acid	Polyamine Metabolism	-1.92648	0.0718022	HMDB0003681	No
sphingomyelin (d17:1/16:0, d18:1/15:0, d16:1/17:0)*	Lipid	Sphingomyelins	2.06383	0.0725493	NA	No
stearoylcarnitine (C18)	Lipid	Fatty Acid Metabolism (Acyl Carnitine, Long Chain Saturated)	1.66028	0.0742208	HMDB0000848	No
dihomo-linoleate (20:2n6)	Lipid	Long Chain Polyunsaturated Fatty Acid (n3 and n6)	-1.81913	0.07552	HMDB0005060	No
N-palmitoyl-heptadecasphingosine (d17:1/16:0)*	Lipid	Ceramides	1.62256	0.0764156	NA	No
tetradecadienedioate (C14:2-DC)*	Lipid	Fatty Acid, Dicarboxylate	-1.40772	0.0810576	NA	No
ceramide (d18:1/14:0, d16:1/16:0)*	Lipid	Ceramides	1.5003	0.0833047	NA	No
pipecolate	Amino Acid	Lysine Metabolism	-2.18036	0.0846106	NA	No
3-hydroxyisobutyrate	Amino Acid	Leucine, Isoleucine and Valine Metabolism	1.53205	0.0850816	HMDB0000023,HMDB0000336	No
1-methylguanidine	Amino Acid	Guanidino and Acetamido Metabolism	-2.06067	0.0869733	HMDB0001522	No
5alpha-androstan-3beta,17beta-diol monosulfate (2)	Lipid	Androgenic Steroids	-1.66412	0.0871995	NA	No
3,4-dihydroxybutyrate	Lipid	Fatty Acid, Dihydroxy	-2.3073	0.0875668	HMDB0000337	No
choline phosphate	Lipid	Phospholipid Metabolism	1.6318	0.0891383	HMDB0001565	No
methionine sulfoxide	Amino Acid	Methionine, Cysteine, SAM and Taurine Metabolism	-2.7219	0.0910594	HMDB0002005	No
N-formylphenylalanine	Amino Acid	Tyrosine Metabolism	-1.66311	0.0936554	HMDB0240317	No
glycine conjugate of C10H14O2 (1)*	Partially Characterized Molecules	Partially Characterized Molecules	1.61019	0.0937971	NA	No
quinolinate	Cofactors and Vitamins	Nicotinate and Nicotinamide Metabolism	-1.43632	0.0968202	HMDB0000232	No
docosadienoate (22:2n6)	Lipid	Long Chain Polyunsaturated Fatty Acid (n3 and n6)	-1.84067	0.0978054	HMDB0061714	No
N-acetylputrescine	Amino Acid	Polyamine Metabolism	-2.20523	0.103273	HMDB0002064	No
glycine	Amino Acid	Glycine, Serine and Threonine Metabolism	2.12354	0.10486	HMDB0000123	No
cerotoylcarnitine (C26)*	Lipid	Fatty Acid Metabolism (Acyl Carnitine, Long Chain Saturated)	1.58192	0.107354	HMDB0006347	No
lactosyl-N-nervonoyl-sphingosine (d18:1/24:1)*	Lipid	Lactosylceramides (LCER)	1.9436	0.107675	NA	No
palmitoleate (16:1n7)	Lipid	Long Chain Monounsaturated Fatty Acid	-1.35125	0.112533	HMDB0003229	No
2-hydroxyglutarate	Lipid	Fatty Acid, Dicarboxylate	-1.384	0.114179	HMDB0059655	No
2-hydroxyoctanoate	Lipid	Fatty Acid, Monohydroxy	1.49864	0.11449	HMDB0002264	No
docosapentaenoate (n3 DPA; 22:5n3)	Lipid	Long Chain Polyunsaturated Fatty Acid (n3 and n6)	-1.34955	0.115379	HMDB0006528,HMDB0001976	No
glycerate	Carbohydrate	Glycolysis, Gluconeogenesis, and Pyruvate Metabolism	-2.22937	0.115993	HMDB0000139,HMDB0006372	No
palmitate (16:0)	Lipid	Long Chain Saturated Fatty Acid	-1.87704	0.116872	HMDB0000220	No
betaine	Amino Acid	Glycine, Serine and Threonine Metabolism	-2.37371	0.117241	HMDB0000043	No
stearoyl sphingomyelin (d18:1/18:0)	Lipid	Sphingomyelins	2.2403	0.119371	HMDB0001348	No
isobutyrylcarnitine (C4)	Amino Acid	Leucine, Isoleucine and Valine Metabolism	1.33653	0.119595	HMDB0000736	No
gamma-glutamylglycine	Peptide	Gamma-glutamyl Amino Acid	1.42291	0.120836	HMDB0011667	No
2-ketocaprylate	Amino Acid	Leucine, Isoleucine and Valine Metabolism	1.6053	0.1212	HMDB13211	No
lignoceroylcarnitine (C24)*	Lipid	Fatty Acid Metabolism (Acyl Carnitine, Long Chain Saturated)	1.2962	0.123528	NA	No
taurodeoxycholate	Lipid	Secondary Bile Acid Metabolism	-1.002	0.124826	HMDB0000896	No
gamma-glutamyltryptophan	Peptide	Gamma-glutamyl Amino Acid	-1.78141	0.126544	HMDB0029160	No
N-acetylglutamate	Amino Acid	Glutamate Metabolism	-1.71452	0.126915	HMDB0001138	No
2-O-methylascorbic acid	Cofactors and Vitamins	Ascorbate and Aldarate Metabolism	-1.5829	0.128986	HMDB0240294	No
N-formylanthranilic acid	Amino Acid	Tryptophan Metabolism	1.79023	0.13078	HMDB0004089	No
3-hydroxy-3-methylglutarate	Lipid	Mevalonate Metabolism	-1.57604	0.133918	HMDB0000355	No
sphingomyelin (d18:0/20:0, d16:0/22:0)*	Lipid	Dihydrosphingomyelins	1.31873	0.134685	NA	No
glycocholate glucuronide (1)	Lipid	Primary Bile Acid Metabolism	-0.887929	0.14098	NA	No
ethylmalonate	Amino Acid	Leucine, Isoleucine and Valine Metabolism	-1.29763	0.14247	HMDB0000622	No
sphingomyelin (d18:1/20:1, d18:2/20:0)*	Lipid	Sphingomyelins	2.0748	0.14253	NA	No
N-stearoylserine*	Lipid	Endocannabinoid	1.25774	0.14373	NA	No
beta-hydroxyisovalerate	Amino Acid	Leucine, Isoleucine and Valine Metabolism	1.72075	0.144119	HMDB0000754	No
aconitate [cis or trans]	Energy	TCA Cycle	-2.68615	0.144206	HMDB0000958,HMDB000072	No
N1-methyladenosine	Nucleotide	Purine Metabolism, Adenine containing	2.29766	0.145079	HMDB0003331	No
N-acetylleucine	Amino Acid	Leucine, Isoleucine and Valine Metabolism	-1.63534	0.148359	HMDB0011756	No
vanillylmandelate (VMA)	Amino Acid	Tyrosine Metabolism	-1.64447	0.150198	HMDB0000291	No
gamma-CEHC	Cofactors and Vitamins	Tocopherol Metabolism	1.23851	0.151268	HMDB0001931	No
propionylcarnitine (C3)	Lipid	Fatty Acid Metabolism (also BCAA Metabolism)	1.83642	0.151421	HMDB0000824	No
3-hydroxydecanoylcarnitine	Lipid	Fatty Acid Metabolism (Acyl Carnitine, Hydroxy)	1.25113	0.15269	HMDB0061636	No
bilirubin degradation product, C17H18N2O4 (1)**	Partially Characterized Molecules	Partially Characterized Molecules	1.11261	0.154139	NA	No
maleate	Lipid	Fatty Acid, Dicarboxylate	-1.5768	0.1548	HMDB0000176	No
adenosine 5'-monophosphate (AMP)	Nucleotide	Purine Metabolism, Adenine containing	-0.944344	0.155199	HMDB0000045	No
3-indoxyl sulfate	Amino Acid	Tryptophan Metabolism	1.27583	0.155455	HMDB0000682	No
cis-4-decenoylcarnitine (C10:1)	Lipid	Fatty Acid Metabolism (Acyl Carnitine, Monounsaturated)	1.1831	0.156074	HMDB0013205	No
tetradecanedioate (C14-DC)	Lipid	Fatty Acid, Dicarboxylate	-1.06794	0.156754	HMDB0000872	No
1-myristoyl-2-palmitoyl-GPC (14:0/16:0)	Lipid	Phosphatidylcholine (PC)	-1.16549	0.158649	HMDB0007869	No
androstenediol (3alpha, 17alpha) monosulfate (3)	Lipid	Androgenic Steroids	-1.5665	0.158715	NA	No
taurodeoxycholic acid 3-sulfate	Lipid	Secondary Bile Acid Metabolism	1.09566	0.159771	NA	No
sphingomyelin (d18:2/16:0, d18:1/16:1)*	Lipid	Sphingomyelins	2.25839	0.160181	NA	No
adrenate (22:4n6)	Lipid	Long Chain Polyunsaturated Fatty Acid (n3 and n6)	-1.50359	0.16091	HMDB0002226	No
2-hydroxydecanoate	Lipid	Fatty Acid, Monohydroxy	1.28023	0.161961	HMDB0094656	No
epiandrosterone sulfate	Lipid	Androgenic Steroids	-1.30748	0.16331	HMDB0062657	No
1-(1-enyl-palmitoyl)-2-linoleoyl-GPC (P-16:0/18:2)*	Lipid	Plasmalogen	1.86088	0.163678	HMDB0011211	No
glycosyl ceramide (d18:1/20:0, d16:1/22:0)*	Lipid	Hexosylceramides (HCER)	1.50757	0.165713	NA	No
10-heptadecenoate (17:1n7)	Lipid	Long Chain Monounsaturated Fatty Acid	-1.21805	0.167556	HMDB0060038	No
behenoyl dihydrosphingomyelin (d18:0/22:0)*	Lipid	Dihydrosphingomyelins	1.31351	0.168203	HMDB0012091	No
3-hydroxy-2-ethylpropionate	Amino Acid	Leucine, Isoleucine and Valine Metabolism	1.55631	0.168863	HMDB0000396	No
oleoyl-linoleoyl-glycerol (18:1/18:2) [2]	Lipid	Diacylglycerol	1.42106	0.169397	HMDB0007219	No
4-imidazoleacetate	Amino Acid	Histidine Metabolism	-1.36388	0.169511	HMDB0002024	No
mannitol/sorbitol	Carbohydrate	Fructose, Mannose and Galactose Metabolism	-1.13348	0.170841	HMDB0000247,HMDB0000765	No
2-hydroxy-3-methylvalerate	Amino Acid	Leucine, Isoleucine and Valine Metabolism	-1.37372	0.173207	HMDB0000317	No
margaroylcarnitine (C17)*	Lipid	Fatty Acid Metabolism (Acyl Carnitine, Long Chain Saturated)	1.10309	0.173731	HMDB0006210	No
creatinine	Amino Acid	Creatine Metabolism	2.43234	0.175045	HMDB0000562	No
3-methyl-2-oxobutyrate	Amino Acid	Leucine, Isoleucine and Valine Metabolism	1.76965	0.177579	HMDB0000019	No
N-acetylcarnosine	Amino Acid	Histidine Metabolism	1.25905	0.178	HMDB0012881	No
N-palmitoyl-sphingosine (d18:1/16:0)	Lipid	Ceramides	1.61673	0.178045	HMDB0004949	No
1-methyl-4-imidazoleacetate	Amino Acid	Histidine Metabolism	-1.52137	0.181958	HMDB0002820	No
oleoyl-linoleoyl-glycerol (18:1/18:2) [1]	Lipid	Diacylglycerol	1.45519	0.182792	HMDB0007219	No
succinate	Energy	TCA Cycle	-1.73197	0.18926	HMDB0000254	No
delta-CEHC glucuronide	Cofactors and Vitamins	Tocopherol Metabolism	0.983327	0.190139	NA	No
pentadecanoate (15:0)	Lipid	Long Chain Saturated Fatty Acid	-1.38615	0.190785	HMDB0000826	No
sphingomyelin (d18:1/14:0, d16:1/16:0)*	Lipid	Sphingomyelins	1.6079	0.19097	HMDB0012097	No
3-hydroxyoctanoylcarnitine (1)	Lipid	Fatty Acid Metabolism (Acyl Carnitine, Hydroxy)	1.25782	0.191101	NA	No
propionylglycine	Lipid	Fatty Acid Metabolism (also BCAA Metabolism)	1.1949	0.191916	HMDB0000783	No
beta-cryptoxanthin	Cofactors and Vitamins	Vitamin A Metabolism	0.931509	0.193074	HMDB0033844	No
glyco-beta-muricholate**	Lipid	Primary Bile Acid Metabolism	1.21803	0.194169	NA	No
8-methoxykynurenate	Amino Acid	Tryptophan Metabolism	-1.12101	0.196692	HMDB0060426	No
eicosenoylcarnitine (C20:1)*	Lipid	Fatty Acid Metabolism (Acyl Carnitine, Monounsaturated)	1.03912	0.198334	NA	No
myo-inositol	Lipid	Inositol Metabolism	-1.30792	0.198978	HMDB0000211	No
cis-3,4-methyleneheptanoate	Lipid	Fatty Acid, Branched	1.15215	0.199818	NA	No
1-stearoyl-2-linoleoyl-GPC (18:0/18:2)*	Lipid	Phosphatidylcholine (PC)	2.13426	0.200376	HMDB0008039	No
androsterone sulfate	Lipid	Androgenic Steroids	-1.16126	0.202452	HMDB0002759	No
sphingomyelin (d18:2/14:0, d18:1/14:1)*	Lipid	Sphingomyelins	1.43445	0.203807	NA	No
serine	Amino Acid	Glycine, Serine and Threonine Metabolism	1.99373	0.203862	HMDB0000187	No
1-palmitoyl-2-palmitoleoyl-GPC (16:0/16:1)*	Lipid	Phosphatidylcholine (PC)	-1.20848	0.206019	HMDB0007969	No
lysine	Amino Acid	Lysine Metabolism	2.3024	0.206487	HMDB0003405	No
cholesterol	Lipid	Sterol	1.58211	0.207085	HMDB0000067	No
N,N,N-trimethyl-5-aminovalerate	Amino Acid	Lysine Metabolism	1.14752	0.207627	NA	No
glycodeoxycholate	Lipid	Secondary Bile Acid Metabolism	-0.915649	0.20772	HMDB00631	No
(14 or 15)-methylpalmitate (a17:0 or i17:0)	Lipid	Fatty Acid, Branched	-1.21237	0.209336	HMDB0061859	No
1-palmitoyl-GPE (16:0)	Lipid	Lysophospholipid	-1.59792	0.210131	HMDB0011503	No
urea	Amino Acid	Urea cycle; Arginine and Proline Metabolism	1.47582	0.21024	HMDB0000294	No
nervonoylcarnitine (C24:1)*	Lipid	Fatty Acid Metabolism (Acyl Carnitine, Monounsaturated)	1.02589	0.211522	NA	No
linoleoyl-arachidonoyl-glycerol (18:2/20:4) [1]*	Lipid	Diacylglycerol	1.41313	0.21157	HMDB0007257	No
arabonate/xylonate	Carbohydrate	Pentose Metabolism	-0.938323	0.212338	HMDB0000539	No
trimethylamine N-oxide	Lipid	Phospholipid Metabolism	-0.861777	0.212618	HMDB0000925	No
arachidonate (20:4n6)	Lipid	Long Chain Polyunsaturated Fatty Acid (n3 and n6)	-1.25304	0.213084	HMDB0001043	No
sphingomyelin (d18:1/24:1, d18:2/24:0)*	Lipid	Sphingomyelins	1.52491	0.213323	HMDB0012107	No
sphingomyelin (d18:2/18:1)*	Lipid	Sphingomyelins	1.67639	0.217704	HMDB0001348	No
glycosyl-N-stearoyl-sphingosine (d18:1/18:0)	Lipid	Hexosylceramides (HCER)	1.48115	0.217722	NA	No
alpha-tocopherol	Cofactors and Vitamins	Tocopherol Metabolism	1.61982	0.219453	HMDB0001893	No
nicotinamide	Cofactors and Vitamins	Nicotinate and Nicotinamide Metabolism	-1.28367	0.2199	HMDB0001406	No
N-acetylvaline	Amino Acid	Leucine, Isoleucine and Valine Metabolism	-1.82556	0.220641	HMDB0011757	No
etiocholanolone glucuronide	Lipid	Androgenic Steroids	0.983974	0.225209	HMDB0004484	No
N-stearoyl-sphingadienine (d18:2/18:0)*	Lipid	Ceramides	1.23715	0.227025	NA	No
3-(3-amino-3-carboxypropyl)uridine*	Nucleotide	Pyrimidine Metabolism, Uracil containing	-1.59035	0.229854	NA	No
cis-3,4-methyleneheptanoylglycine	Lipid	Fatty Acid Metabolism (Acyl Glycine)	1.02671	0.2316	NA	No
bilirubin degradation product, C17H20N2O5 (2)**	Partially Characterized Molecules	Partially Characterized Molecules	-0.751406	0.231841	NA	No
androstenediol (3alpha, 17alpha) monosulfate (2)	Lipid	Androgenic Steroids	1.32764	0.232475	NA	No
glycosyl-N-palmitoyl-sphingosine (d18:1/16:0)	Lipid	Hexosylceramides (HCER)	1.37674	0.23351	NA	No
isoleucylglycine	Peptide	Dipeptide	-1.19862	0.235765	HMDB0028907	No
myristoylcarnitine (C14)	Lipid	Fatty Acid Metabolism (Acyl Carnitine, Long Chain Saturated)	0.910737	0.236543	HMDB000506	No
glycerophosphoethanolamine	Lipid	Phospholipid Metabolism	-0.960987	0.238831	HMDB0000114	No
16-hydroxypalmitate	Lipid	Fatty Acid, Monohydroxy	-1.18785	0.241723	HMDB0006294	No
oleate/vaccenate (18:1)	Lipid	Long Chain Monounsaturated Fatty Acid	-1.26462	0.242391	HMDB0003231,HMDB0000573,HMDB0240219,HMDB0000207	No
tridecenedioate (C13:1-DC)*	Lipid	Fatty Acid, Dicarboxylate	-0.949468	0.245541	NA	No
C-glycosyltryptophan	Amino Acid	Tryptophan Metabolism	-1.66925	0.246215	HMDB0240296	No
N1-Methyl-2-pyridone-5-carboxamide	Cofactors and Vitamins	Nicotinate and Nicotinamide Metabolism	-1.06192	0.246338	HMDB0004193	No
5alpha-pregnan-diol disulfate	Lipid	Progestin Steroids	-1.74783	0.246616	HMDB0240581,HMDB0240582	No
eicosenoate (20:1)	Lipid	Long Chain Monounsaturated Fatty Acid	-1.05284	0.249258	HMDB0002231,HMDB0062436	No
N-acetylphenylalanine	Amino Acid	Phenylalanine Metabolism	-1.25275	0.250485	HMDB0000512	No
gamma-glutamylthreonine	Peptide	Gamma-glutamyl Amino Acid	1.44027	0.252695	HMDB0029159	No
undecenoylcarnitine (C11:1)	Lipid	Fatty Acid Metabolism (Acyl Carnitine, Monounsaturated)	0.989832	0.25283	NA	No
lactosyl-N-palmitoyl-sphingosine (d18:1/16:0)	Lipid	Lactosylceramides (LCER)	1.78964	0.252955	NA	No
carotene diol (1)	Cofactors and Vitamins	Vitamin A Metabolism	0.870283	0.253231	NA	No
linolenate [alpha or gamma; (18:3n3 or 6)]	Lipid	Long Chain Polyunsaturated Fatty Acid (n3 and n6)	-1.02293	0.253378	HMDB0003073,HMDB0001388	No
sarcosine	Amino Acid	Glycine, Serine and Threonine Metabolism	-1.20402	0.254681	HMDB0000271	No
vanillactate	Amino Acid	Tyrosine Metabolism	-1.35088	0.258419	HMDB0000913	No
palmitoyl-sphingosine-phosphoethanolamine (d18:1/16:0)	Lipid	Ceramide PEs	1.61761	0.262303	NA	No
myristate (14:0)	Lipid	Long Chain Saturated Fatty Acid	-1.01079	0.262509	HMDB0000806	No
1,2-dipalmitoyl-GPC (16:0/16:0)	Lipid	Phosphatidylcholine (PC)	-1.63386	0.263356	HMDB0000564	No
palmitoyl dihydrosphingomyelin (d18:0/16:0)*	Lipid	Dihydrosphingomyelins	1.49392	0.263553	HMDB0010168	No
1-ribosyl-imidazoleacetate*	Amino Acid	Histidine Metabolism	-1.15713	0.263801	HMDB0002331	No
linoleoylcarnitine (C18:2)*	Lipid	Fatty Acid Metabolism (Acyl Carnitine, Polyunsaturated)	1.09368	0.26414	HMDB0006469	No
cis-3,4-methyleneheptanoylcarnitine	Lipid	Fatty Acid Metabolism (Acyl Carnitine, Medium Chain)	1.02407	0.264544	NA	No
N-acetylhistidine	Amino Acid	Histidine Metabolism	-1.10754	0.264985	HMDB0032055	No
eicosapentaenoate (EPA; 20:5n3)	Lipid	Long Chain Polyunsaturated Fatty Acid (n3 and n6)	-0.783748	0.265033	HMDB0001999	No
5,6-dihydrouridine	Nucleotide	Pyrimidine Metabolism, Uracil containing	-1.41988	0.270742	HMDB0000497	No
phenol sulfate	Amino Acid	Tyrosine Metabolism	0.912617	0.272332	HMDB0060015	No
androstenediol (3beta,17beta) disulfate (1)	Lipid	Androgenic Steroids	-1.31663	0.276585	HMDB0240313	No
3-hydroxyoctanoylcarnitine (2)	Lipid	Fatty Acid Metabolism (Acyl Carnitine, Hydroxy)	1.00169	0.276621	NA	No
hexanoylglycine	Lipid	Fatty Acid Metabolism (Acyl Glycine)	-0.830795	0.278848	HMDB0000701	No
N-acetylisoleucine	Amino Acid	Leucine, Isoleucine and Valine Metabolism	-1.91297	0.280375	HMDB0061684	No
fructose	Carbohydrate	Fructose, Mannose and Galactose Metabolism	0.952277	0.28222	HMDB0000660	No
alpha-hydroxyisovalerate	Amino Acid	Leucine, Isoleucine and Valine Metabolism	-1.06619	0.282891	HMDB0000407	No
N-palmitoylglycine	Lipid	Fatty Acid Metabolism (Acyl Glycine)	1.32378	0.283099	HMDB0013034	No
sphingomyelin (d18:2/23:1)*	Lipid	Sphingomyelins	1.11547	0.284451	NA	No
N-acetyl-isoputreanine	Amino Acid	Polyamine Metabolism	-1.25038	0.285161	NA	No
3-carboxy-4-methyl-5-pentyl-2-furanpropionate (3-CMPFP)**	Lipid	Fatty Acid, Dicarboxylate	1.08692	0.286021	HMDB0061643	No
1-palmitoyl-2-oleoyl-GPE (16:0/18:1)	Lipid	Phosphatidylethanolamine (PE)	-1.11708	0.287132	HMDB0005320	No
isoursodeoxycholate	Lipid	Secondary Bile Acid Metabolism	-0.714572	0.28793	HMDB0000686	No
1-palmitoleoyl-GPC (16:1)*	Lipid	Lysophospholipid	-1.08737	0.28846	HMDB0010383	No
alpha-hydroxyisocaproate	Amino Acid	Leucine, Isoleucine and Valine Metabolism	1.29163	0.289889	HMDB0000665,HMDB00746,HMDB0000624	No
tiglylcarnitine (C5:1-DC)	Amino Acid	Leucine, Isoleucine and Valine Metabolism	1.19869	0.290808	HMDB0002366	No
cortisol	Lipid	Corticosteroids	1.08111	0.291195	HMDB0000063	No
hexadecenedioate (C16:1-DC)*	Lipid	Fatty Acid, Dicarboxylate	-1.03807	0.293879	NA	No
carnitine	Lipid	Carnitine Metabolism	1.84742	0.294136	HMDB0000062	No
pyruvate	Carbohydrate	Glycolysis, Gluconeogenesis, and Pyruvate Metabolism	1.24421	0.294874	HMDB0000243	No
bilirubin degradation product, C17H20N2O5 (1)**	Partially Characterized Molecules	Partially Characterized Molecules	-0.63555	0.295062	NA	No
arabitol/xylitol	Carbohydrate	Pentose Metabolism	-1.14358	0.297763	HMDB0001851,HMDB0000568,HMDB0002917	No
glycodeoxycholate 3-sulfate	Lipid	Secondary Bile Acid Metabolism	0.889562	0.299875	NA	No
dihomo-linolenate (20:3n3 or n6)	Lipid	Long Chain Polyunsaturated Fatty Acid (n3 and n6)	-1.05424	0.301941	HMDB0002925	No
5alpha-androstan-3alpha,17beta-diol monosulfate (2)	Lipid	Androgenic Steroids	-0.974257	0.303786	NA	No
laurylcarnitine (C12)	Lipid	Fatty Acid Metabolism (Acyl Carnitine, Medium Chain)	0.871485	0.304244	HMDB000225	No
N6-carbamoylthreonyladenosine	Nucleotide	Purine Metabolism, Adenine containing	-1.52986	0.306251	HMDB0041623	No
3-amino-2-piperidone	Amino Acid	Urea cycle; Arginine and Proline Metabolism	-1.13861	0.307164	HMDB0000323	No
2-aminooctanoate	Lipid	Fatty Acid, Amino	0.911573	0.31142	HMDB0000991	No
1-palmitoyl-2-linoleoyl-GPC (16:0/18:2)	Lipid	Phosphatidylcholine (PC)	1.60862	0.313299	HMDB0007973	No
fructosyllysine	Amino Acid	Lysine Metabolism	-1.11884	0.314433	HMDB0034879	No
2-stearoyl-GPE (18:0)*	Lipid	Lysophospholipid	1.0152	0.315087	HMDB0011129	No
N-methylhydroxyproline**	Amino Acid	Urea cycle; Arginine and Proline Metabolism	0.607439	0.315679	NA	No
trans-4-hydroxyproline	Amino Acid	Urea cycle; Arginine and Proline Metabolism	-1.11915	0.318229	HMDB0000725	No
hexadecanedioate (C16-DC)	Lipid	Fatty Acid, Dicarboxylate	-0.844639	0.319813	HMDB0000672	No
hydroxyasparagine**	Amino Acid	Alanine and Aspartate Metabolism	-1.40029	0.321991	HMDB32332	No
glycochenodeoxycholate glucuronide (1)	Lipid	Primary Bile Acid Metabolism	0.824847	0.322935	HMDB0002579	No
linoleate (18:2n6)	Lipid	Long Chain Polyunsaturated Fatty Acid (n3 and n6)	-1.11176	0.323004	HMDB0006270,HMDB0000673	No
stearate (18:0)	Lipid	Long Chain Saturated Fatty Acid	-1.36289	0.323049	HMDB0000827	No
N-palmitoyl-sphinganine (d18:0/16:0)	Lipid	Dihydroceramides	1.03918	0.325793	HMDB11760	No
3-hydroxysebacate	Lipid	Fatty Acid, Monohydroxy	-0.766135	0.326738	HMDB0000350	No
margarate (17:0)	Lipid	Long Chain Saturated Fatty Acid	-1.00068	0.32794	HMDB0002259	No
1-stearoyl-2-linoleoyl-GPI (18:0/18:2)	Lipid	Phosphatidylinositol (PI)	1.2333	0.329489	HMDB0009809	No
phosphoethanolamine	Lipid	Phospholipid Metabolism	1.01725	0.330964	HMDB0000224	No
orotate	Nucleotide	Pyrimidine Metabolism, Orotate containing	0.876899	0.334534	HMDB0000226	No
threonine	Amino Acid	Glycine, Serine and Threonine Metabolism	1.54744	0.335156	HMDB0000167	No
glycerophosphorylcholine (GPC)	Lipid	Phospholipid Metabolism	-0.699656	0.33662	HMDB0000086	No
stearidonate (18:4n3)	Lipid	Long Chain Polyunsaturated Fatty Acid (n3 and n6)	-0.84607	0.339586	HMDB0006547	No
2-oxoarginine*	Amino Acid	Urea cycle; Arginine and Proline Metabolism	2.08585	0.341784	HMDB0004225	No
N-stearoyl-sphingosine (d18:1/18:0)*	Lipid	Ceramides	1.04809	0.34341	HMDB0004950	No
3-hydroxyoleoylcarnitine	Lipid	Fatty Acid Metabolism (Acyl Carnitine, Hydroxy)	0.705892	0.343712	NA	No
gamma-glutamylisoleucine*	Peptide	Gamma-glutamyl Amino Acid	-1.0128	0.347847	HMDB0011170	No
3-methoxytyrosine	Amino Acid	Tyrosine Metabolism	1.55813	0.351961	HMDB0001434	No
4-methyl-2-oxopentanoate	Amino Acid	Leucine, Isoleucine and Valine Metabolism	1.36148	0.35298	HMDB0000695	No
1-carboxyethylisoleucine	Amino Acid	Leucine, Isoleucine and Valine Metabolism	-0.865998	0.35395	NA	No
urate	Nucleotide	Purine Metabolism, (Hypo)Xanthine/Inosine containing	1.46275	0.35904	HMDB0000289	No
bilirubin degradation product, C17H18N2O4 (2)**	Partially Characterized Molecules	Partially Characterized Molecules	0.696419	0.359684	NA	No
beta-citrylglutamate	Amino Acid	Glutamate Metabolism	-1.04137	0.359907	NA	No
kynurenine	Amino Acid	Tryptophan Metabolism	1.15965	0.360746	HMDB0000684	No
octadecenedioylcarnitine (C18:1-DC)*	Lipid	Fatty Acid Metabolism (Acyl Carnitine, Dicarboxylate)	0.703703	0.362354	NA	No
1-linoleoyl-GPG (18:2)*	Lipid	Lysophospholipid	0.892626	0.362557	NA	No
N-acetylalanine	Amino Acid	Alanine and Aspartate Metabolism	1.42809	0.363468	HMDB0000766	No
S-methylcysteine	Amino Acid	Methionine, Cysteine, SAM and Taurine Metabolism	-1.06212	0.365624	HMDB0002108	No
5,6-dihydrothymine	Nucleotide	Pyrimidine Metabolism, Thymine containing	-1.13129	0.36731	HMDB0000079	No
mannose	Carbohydrate	Fructose, Mannose and Galactose Metabolism	1.13284	0.369215	HMDB0000169	No
4-cholesten-3-one	Lipid	Sterol	0.865965	0.372056	HMDB0000921	No
10-nonadecenoate (19:1n9)	Lipid	Long Chain Monounsaturated Fatty Acid	-0.800192	0.373061	HMDB0013622	No
5alpha-androstan-3alpha,17beta-diol monosulfate (1)	Lipid	Androgenic Steroids	-0.823183	0.373661	NA	No
N-acetyltaurine	Amino Acid	Methionine, Cysteine, SAM and Taurine Metabolism	-1.13845	0.375948	HMDB0240253	No
glycosyl-N-behenoyl-sphingadienine (d18:2/22:0)*	Lipid	Hexosylceramides (HCER)	0.905826	0.379676	NA	No
myristoyl dihydrosphingomyelin (d18:0/14:0)*	Lipid	Dihydrosphingomyelins	0.853394	0.380492	HMDB0012085	No
deoxycholic acid glucuronide	Lipid	Secondary Bile Acid Metabolism	0.641915	0.381355	NA	No
azelate (C9-DC)	Lipid	Fatty Acid, Dicarboxylate	0.863133	0.39078	HMDB0000784	No
1-linoleoyl-GPI (18:2)*	Lipid	Lysophospholipid	0.828848	0.392444	NA	No
6-bromotryptophan	Amino Acid	Tryptophan Metabolism	1.03602	0.392821	NA	No
1-linoleoyl-2-arachidonoyl-GPC (18:2/20:4n6)*	Lipid	Phosphatidylcholine (PC)	1.05787	0.393152	HMDB0008147	No
1-linoleoyl-GPC (18:2)	Lipid	Lysophospholipid	1.17057	0.395156	HMDB0010386	No
xanthosine	Nucleotide	Purine Metabolism, (Hypo)Xanthine/Inosine containing	0.787813	0.395388	HMDB0000299	No
docosahexaenoate (DHA; 22:6n3)	Lipid	Long Chain Polyunsaturated Fatty Acid (n3 and n6)	-0.661266	0.395754	HMDB0002183	No
glycolithocholate	Lipid	Secondary Bile Acid Metabolism	-0.594071	0.395972	HMDB00698	No
11beta-hydroxyandrosterone glucuronide	Lipid	Androgenic Steroids	-0.801695	0.396247	NA	No
pregnenediol disulfate (C21H34O8S2)*	Lipid	Pregnenolone Steroids	-1.22251	0.39631	NA	No
1-palmitoyl-GPI (16:0)	Lipid	Lysophospholipid	-0.66348	0.398387	HMDB0061695	No
N-acetylmethionine	Amino Acid	Methionine, Cysteine, SAM and Taurine Metabolism	-1.04987	0.40053	HMDB0011745	No
1-carboxyethylleucine	Amino Acid	Leucine, Isoleucine and Valine Metabolism	-0.791529	0.404233	NA	No
orotidine	Nucleotide	Pyrimidine Metabolism, Orotate containing	0.533167	0.407959	HMDB0000788	No
erythronate*	Carbohydrate	Aminosugar Metabolism	-1.17426	0.40797	HMDB0000613	No
glucuronate	Carbohydrate	Aminosugar Metabolism	-0.734332	0.40818	HMDB0000127	No
pregnenolone sulfate	Lipid	Pregnenolone Steroids	0.943122	0.408747	HMDB0000774	No
2R,3R-dihydroxybutyrate	Lipid	Fatty Acid, Dihydroxy	-0.986983	0.410398	HMDB0000498	No
N-acetylkynurenine (2)	Amino Acid	Tryptophan Metabolism	0.75577	0.411031	NA	No
dimethylarginine (SDMA + ADMA)	Amino Acid	Urea cycle; Arginine and Proline Metabolism	-1.39629	0.411264	HMDB0003334,HMDB0001539	No
dodecanedioate (C12-DC)	Lipid	Fatty Acid, Dicarboxylate	-0.626555	0.412694	HMDB0000623	No
ribonate	Carbohydrate	Pentose Metabolism	-0.553184	0.415969	HMDB0000867	No
imidazole lactate	Amino Acid	Histidine Metabolism	-1.0248	0.4169	HMDB0002320	No
1-(1-enyl-stearoyl)-2-arachidonoyl-GPE (P-18:0/20:4)*	Lipid	Plasmalogen	0.936607	0.418713	HMDB0005779	No
thyroxine	Amino Acid	Tyrosine Metabolism	1.2203	0.420617	HMDB0000248	No
1-oleoyl-GPC (18:1)	Lipid	Lysophospholipid	-1.07708	0.422081	HMDB0002815	No
1-palmitoyl-2-arachidonoyl-GPE (16:0/20:4)*	Lipid	Phosphatidylethanolamine (PE)	-0.834969	0.426241	HMDB0005323	No
methionine sulfone	Amino Acid	Methionine, Cysteine, SAM and Taurine Metabolism	0.888196	0.426706	HMDB0062174	No
5alpha-pregnan-3beta,20alpha-diol disulfate	Lipid	Progestin Steroids	-1.1374	0.430163	HMDB0094650	No
octanoylcarnitine (C8)	Lipid	Fatty Acid Metabolism (Acyl Carnitine, Medium Chain)	0.638548	0.434847	HMDB0000791	No
N-acetyl-beta-alanine	Nucleotide	Pyrimidine Metabolism, Uracil containing	-1.18346	0.436898	HMDB0061880	No
linoleoylcholine*	Lipid	Fatty Acid Metabolism (Acyl Choline)	0.441956	0.437696	HMDB0013213	No
N-acetylglycine	Amino Acid	Glycine, Serine and Threonine Metabolism	-0.654835	0.441421	HMDB0000532	No
palmitoyl-arachidonoyl-glycerol (16:0/20:4) [2]*	Lipid	Diacylglycerol	-0.789083	0.441686	HMDB0007112	No
retinol (Vitamin A)	Cofactors and Vitamins	Vitamin A Metabolism	0.988341	0.442166	HMDB0000305	No
N,N-dimethyl-pro-pro	Peptide	Modified Peptides	-1.115	0.443774	NA	No
1-(1-enyl-stearoyl)-2-linoleoyl-GPE (P-18:0/18:2)*	Lipid	Plasmalogen	0.78456	0.447049	HMDB0011376	No
2-aminoheptanoate	Lipid	Fatty Acid, Amino	0.728263	0.447109	HMDB0094649	No
allantoin	Nucleotide	Purine Metabolism, (Hypo)Xanthine/Inosine containing	-1.45594	0.448413	HMDB0000462	No
bilirubin (Z,Z)	Cofactors and Vitamins	Hemoglobin and Porphyrin Metabolism	0.763253	0.450355	HMDB0000054	No
1-(1-enyl-palmitoyl)-GPE (P-16:0)*	Lipid	Lysoplasmalogen	-0.703612	0.451133	HMDB0011152	No
androstenediol (3beta,17beta) disulfate (2)	Lipid	Androgenic Steroids	-0.909669	0.451719	HMDB0240313	No
decanoylcarnitine (C10)	Lipid	Fatty Acid Metabolism (Acyl Carnitine, Medium Chain)	0.60109	0.451949	HMDB0000651	No
gamma-CEHC glucuronide*	Cofactors and Vitamins	Tocopherol Metabolism	0.572963	0.455474	NA	No
deoxycarnitine	Lipid	Carnitine Metabolism	1.19971	0.456548	HMDB0001161	No
7-methylguanine	Nucleotide	Purine Metabolism, Guanine containing	-1.02713	0.457498	HMDB0000897	No
pseudouridine	Nucleotide	Pyrimidine Metabolism, Uracil containing	-1.16193	0.457971	HMDB0000767	No
cholic acid glucuronide	Lipid	Primary Bile Acid Metabolism	0.420458	0.461289	HMDB0002577	No
alanine	Amino Acid	Alanine and Aspartate Metabolism	1.23525	0.462152	HMDB0000161	No
threonate	Cofactors and Vitamins	Ascorbate and Aldarate Metabolism	-0.714978	0.465492	HMDB0062620,HMDB0000943	No
1-oleoyl-GPI (18:1)	Lipid	Lysophospholipid	0.606763	0.46584	HMDB0061693	No
valylglycine	Peptide	Dipeptide	-0.66632	0.466613	HMDB0029127	No
bilirubin (E,E)*	Cofactors and Vitamins	Hemoglobin and Porphyrin Metabolism	0.661847	0.474691	NA	No
1-(1-enyl-palmitoyl)-GPC (P-16:0)*	Lipid	Lysoplasmalogen	-0.655992	0.475759	HMDB0010407	No
palmitoyl-linoleoyl-glycerol (16:0/18:2) [2]*	Lipid	Diacylglycerol	0.978147	0.475928	HMDB0007103	No
malate	Energy	TCA Cycle	-0.69525	0.479818	HMDB0031518,HMDB0000156,HMDB0000744	No
1-stearoyl-2-oleoyl-GPE (18:0/18:1)	Lipid	Phosphatidylethanolamine (PE)	0.674207	0.483036	HMDB0008993	No
1-linoleoylglycerol (18:2)	Lipid	Monoacylglycerol	0.708206	0.483479	HMDB0011568	No
docosapentaenoate (n6 DPA; 22:5n6)	Lipid	Long Chain Polyunsaturated Fatty Acid (n3 and n6)	-0.728532	0.483555	HMDB0001976	No
hydantoin-5-propionate	Amino Acid	Histidine Metabolism	0.622006	0.487279	HMDB0001212	No
hexadecadienoate (16:2n6)	Lipid	Long Chain Polyunsaturated Fatty Acid (n3 and n6)	-0.683302	0.488358	HMDB0000477	No
1-(1-enyl-stearoyl)-GPE (P-18:0)*	Lipid	Lysoplasmalogen	-0.600895	0.489892	NA	No
glycochenodeoxycholate 3-sulfate	Lipid	Primary Bile Acid Metabolism	-0.710395	0.491701	HMDB0002409,HMDB0002496,HMDB0002497	No
N-acetylglucosamine/N-acetylgalactosamine	Carbohydrate	Aminosugar Metabolism	0.525495	0.491866	HMDB0000212,HMDB0000215	No
sphingosine	Lipid	Sphingosines	-0.591689	0.495529	HMDB0000252	No
cholate	Lipid	Primary Bile Acid Metabolism	0.453876	0.496851	HMDB0000619	No
N6-acetyllysine	Amino Acid	Lysine Metabolism	-0.848632	0.498208	HMDB0000206	No
ximenoylcarnitine (C26:1)*	Lipid	Fatty Acid Metabolism (Acyl Carnitine, Monounsaturated)	0.656929	0.500244	NA	No
N-formylmethionine	Amino Acid	Methionine, Cysteine, SAM and Taurine Metabolism	-0.997724	0.503852	HMDB0001015	No
3-methylglutaconate	Amino Acid	Leucine, Isoleucine and Valine Metabolism	-0.574481	0.504054	HMDB0000522	No
leucine	Amino Acid	Leucine, Isoleucine and Valine Metabolism	1.19773	0.504387	HMDB0000687	No
dodecadienoate (12:2)*	Lipid	Fatty Acid, Dicarboxylate	0.596537	0.504793	NA	No
acisoga	Amino Acid	Polyamine Metabolism	-0.659474	0.504857	HMDB0061384	No
(16 or 17)-methylstearate (a19:0 or i19:0)	Lipid	Fatty Acid, Branched	-0.726325	0.509446	HMDB0037397	No
4-hydroxy-2-oxoglutaric acid	Lipid	Fatty Acid, Dicarboxylate	0.79421	0.511628	HMDB0002070	No
1-stearoyl-2-arachidonoyl-GPI (18:0/20:4)	Lipid	Phosphatidylinositol (PI)	0.82587	0.512875	HMDB0009815	No
(2 or 3)-decenoate (10:1n7 or n8)	Lipid	Medium Chain Fatty Acid	0.523651	0.515458	NA	No
pantoate	Cofactors and Vitamins	Pantothenate and CoA Metabolism	-0.543425	0.515856	NA	No
glycerol	Lipid	Glycerolipid Metabolism	-0.643196	0.518082	HMDB0000131	No
heptenedioate (C7:1-DC)*	Lipid	Fatty Acid, Dicarboxylate	-0.522315	0.518502	NA	No
2-methylcitrate/homocitrate	Energy	TCA Cycle	-0.735164	0.518706	HMDB0003518,HMDB0000379	No
1-stearoyl-2-linoleoyl-GPE (18:0/18:2)*	Lipid	Phosphatidylethanolamine (PE)	0.714891	0.52037	HMDB0008994	No
N,N,N-trimethyl-alanylproline betaine (TMAP)	Amino Acid	Urea cycle; Arginine and Proline Metabolism	0.817133	0.521088	HMDB0240365	No
9-hydroxystearate	Lipid	Fatty Acid, Monohydroxy	-0.533495	0.524259	HMDB0061661	No
pro-hydroxy-pro	Amino Acid	Urea cycle; Arginine and Proline Metabolism	0.653371	0.526179	HMDB0006695	No
indoleacetylglutamine	Amino Acid	Tryptophan Metabolism	-0.493337	0.527717	HMDB0013240	No
pregnenediol sulfate (C21H34O5S)*	Lipid	Pregnenolone Steroids	0.77384	0.529683	HMDB0000774	No
myristoleate (14:1n5)	Lipid	Long Chain Monounsaturated Fatty Acid	-0.556349	0.529745	HMDB0002000	No
2S,3R-dihydroxybutyrate	Lipid	Fatty Acid, Dihydroxy	0.660445	0.529894	HMDB0002453	No
1-carboxyethylphenylalanine	Amino Acid	Phenylalanine Metabolism	-0.654468	0.530116	NA	No
3-hydroxybutyrate (BHBA)	Lipid	Ketone Bodies	-0.451917	0.53261	HMDB0000442,HMDB0000357,HMDB0000011	No
indoleacetate	Amino Acid	Tryptophan Metabolism	0.663903	0.535236	HMDB0000197	No
bilirubin degradation product, C16H18N2O5 (3)**	Partially Characterized Molecules	Partially Characterized Molecules	0.574374	0.536739	NA	No
bilirubin degradation product, C16H18N2O5 (2)**	Partially Characterized Molecules	Partially Characterized Molecules	0.530981	0.538115	NA	No
2-palmitoyl-GPC (16:0)*	Lipid	Lysophospholipid	0.700605	0.539847	HMDB0061702	No
glycosyl ceramide (d18:2/24:1, d18:1/24:2)*	Lipid	Hexosylceramides (HCER)	0.727919	0.540633	NA	No
pyridoxate	Cofactors and Vitamins	Vitamin B6 Metabolism	-0.451306	0.541187	HMDB0000017	No
palmitoyl-linoleoyl-glycerol (16:0/18:2) [1]*	Lipid	Diacylglycerol	0.807245	0.541227	HMDB0007103	No
sphingomyelin (d18:0/18:0, d19:0/17:0)*	Lipid	Dihydrosphingomyelins	0.550694	0.541329	HMDB0012087	No
decadienedioic acid (C10:2-DC)**	Lipid	Fatty Acid, Dicarboxylate	-0.468704	0.54505	NA	No
1-(1-enyl-palmitoyl)-2-arachidonoyl-GPE (P-16:0/20:4)*	Lipid	Plasmalogen	0.693321	0.545982	HMDB0011352	No
N-delta-acetylornithine	Amino Acid	Urea cycle; Arginine and Proline Metabolism	-0.484152	0.54633	HMDB0003357	No
gamma-glutamyltyrosine	Peptide	Gamma-glutamyl Amino Acid	0.594784	0.546817	HMDB0011741	No
1-palmitoyl-2-linoleoyl-GPI (16:0/18:2)	Lipid	Phosphatidylinositol (PI)	0.688081	0.550768	HMDB0009784	No
alpha-hydroxycaproate	Lipid	Fatty Acid, Monohydroxy	0.553009	0.552208	HMDB0001624	No
deoxycholate	Lipid	Secondary Bile Acid Metabolism	0.466886	0.552221	HMDB0000626	No
1-oleoyl-GPE (18:1)	Lipid	Lysophospholipid	-0.652895	0.560192	HMDB0011506	No
phenylacetylglutamine	Peptide	Acetylated Peptides	0.503674	0.563598	HMDB0006344	No
oxalate (ethanedioate)	Cofactors and Vitamins	Ascorbate and Aldarate Metabolism	-0.610052	0.564372	HMDB0002329	No
2-aminobutyrate	Amino Acid	Glutathione Metabolism	0.677814	0.564578	HMDB0000452	No
4-hydroxyphenylacetylglutamine	Peptide	Acetylated Peptides	-0.475102	0.565234	NA	No
dihomo-linoleoylcarnitine (C20:2)*	Lipid	Fatty Acid Metabolism (Acyl Carnitine, Polyunsaturated)	0.506086	0.565449	NA	No
palmitoyl-oleoyl-glycerol (16:0/18:1) [1]*	Lipid	Diacylglycerol	0.664647	0.566054	HMDB0007102	No
caproate (6:0)	Lipid	Medium Chain Fatty Acid	0.67125	0.566476	HMDB0000535	No
4-methoxyphenol sulfate	Amino Acid	Tyrosine Metabolism	-0.437619	0.567979	NA	No
palmitoylcholine	Lipid	Fatty Acid Metabolism (Acyl Choline)	0.341687	0.569276	HMDB0240592	No
5alpha-androstan-3alpha,17beta-diol 17-glucuronide	Lipid	Androgenic Steroids	0.675632	0.57055	NA	No
S-methylcysteine sulfoxide	Amino Acid	Methionine, Cysteine, SAM and Taurine Metabolism	-0.439613	0.570711	HMDB0029432	No
sphingomyelin (d18:1/20:2, d18:2/20:1, d16:1/22:2)*	Lipid	Sphingomyelins	0.623649	0.572683	NA	No
taurine	Amino Acid	Methionine, Cysteine, SAM and Taurine Metabolism	0.749754	0.576324	HMDB0000251	No
cysteine sulfinic acid	Amino Acid	Methionine, Cysteine, SAM and Taurine Metabolism	-0.541668	0.576914	HMDB0000996	No
branched-chain, straight-chain, or cyclopropyl 10:1 fatty acid (1)*	Partially Characterized Molecules	Partially Characterized Molecules	-0.477034	0.576931	NA	No
isobutyrylglycine	Amino Acid	Leucine, Isoleucine and Valine Metabolism	0.527426	0.579785	HMDB0000730	No
2-hydroxystearate	Lipid	Fatty Acid, Monohydroxy	0.681868	0.580572	HMDB0062549	No
5-methyluridine (ribothymidine)	Nucleotide	Pyrimidine Metabolism, Uracil containing	0.867959	0.58131	HMDB0000884	No
butyrylcarnitine (C4)	Lipid	Fatty Acid Metabolism (also BCAA Metabolism)	-0.576071	0.581723	HMDB0002013	No
p-cresol glucuronide*	Amino Acid	Tyrosine Metabolism	0.331933	0.583377	HMDB0011686	No
arginine	Amino Acid	Urea cycle; Arginine and Proline Metabolism	0.883135	0.584376	HMDB0000517	No
3-(4-hydroxyphenyl)lactate	Amino Acid	Tyrosine Metabolism	0.705171	0.584801	HMDB0000755	No
1-(1-enyl-palmitoyl)-2-arachidonoyl-GPC (P-16:0/20:4)*	Lipid	Plasmalogen	0.752569	0.589859	HMDB0011220	No
3-methyl-2-oxovalerate	Amino Acid	Leucine, Isoleucine and Valine Metabolism	0.78722	0.5922	HMDB0000491	No
1-(1-enyl-oleoyl)-GPE (P-18:1)*	Lipid	Lysoplasmalogen	-0.480808	0.59397	NA	No
N-acetyl-cadaverine	Amino Acid	Lysine Metabolism	-0.500422	0.594184	HMDB0002284	No
1-linoleoyl-GPE (18:2)*	Lipid	Lysophospholipid	0.6181	0.594392	HMDB0011507	No
bilirubin degradation product, C16H18N2O5 (1)**	Partially Characterized Molecules	Partially Characterized Molecules	0.43286	0.594616	NA	No
alpha-ketobutyrate	Amino Acid	Methionine, Cysteine, SAM and Taurine Metabolism	-0.408701	0.599037	HMDB0000005	No
phenyllactate (PLA)	Amino Acid	Phenylalanine Metabolism	0.716486	0.602754	HMDB0000779,HMDB0000563	No
creatine	Amino Acid	Creatine Metabolism	0.614391	0.605218	HMDB0000064	No
1-arachidonoyl-GPC (20:4n6)*	Lipid	Lysophospholipid	-0.559471	0.605274	HMDB0010395	No
1-oleoylglycerol (18:1)	Lipid	Monoacylglycerol	0.613417	0.605502	HMDB0011567	No
pregnenetriol sulfate*	Lipid	Pregnenolone Steroids	-0.619926	0.607754	NA	No
1-palmitoyl-GPC (16:0)	Lipid	Lysophospholipid	-0.885557	0.609896	HMDB0010382	No
glutamine conjugate of C6H10O2 (1)*	Partially Characterized Molecules	Partially Characterized Molecules	-0.367267	0.611965	NA	No
1-arachidonoyl-GPE (20:4n6)*	Lipid	Lysophospholipid	-0.590481	0.612328	HMDB0011517	No
sphingomyelin (d18:1/22:2, d18:2/22:1, d16:1/24:2)*	Lipid	Sphingomyelins	0.590706	0.613024	NA	No
3-methylhistidine	Amino Acid	Histidine Metabolism	0.305533	0.615911	HMDB0000479	No
androstenediol (3beta,17beta) monosulfate (2)	Lipid	Androgenic Steroids	-0.502513	0.617309	HMDB0240429,HMDB0186954	No
glucose	Carbohydrate	Glycolysis, Gluconeogenesis, and Pyruvate Metabolism	1.00523	0.618859	HMDB0000122	No
5-dodecenoylcarnitine (C12:1)	Lipid	Fatty Acid Metabolism (Acyl Carnitine, Monounsaturated)	0.388203	0.620892	HMDB13326	No
1-palmitoyl-2-docosahexaenoyl-GPC (16:0/22:6)	Lipid	Phosphatidylcholine (PC)	0.53594	0.628478	HMDB0007991	No
1,5-anhydroglucitol (1,5-AG)	Carbohydrate	Glycolysis, Gluconeogenesis, and Pyruvate Metabolism	-0.57572	0.630284	HMDB0002712	No
arachidonoylcarnitine (C20:4)	Lipid	Fatty Acid Metabolism (Acyl Carnitine, Polyunsaturated)	0.440765	0.632177	HMDB0006455	No
3-hydroxyoctanoate	Lipid	Fatty Acid, Monohydroxy	-0.51436	0.633192	HMDB0001954	No
tryptophan	Amino Acid	Tryptophan Metabolism	0.789134	0.633227	HMDB0000929	No
isovalerylcarnitine (C5)	Amino Acid	Leucine, Isoleucine and Valine Metabolism	-0.570062	0.635746	HMDB0000688	No
tetradecadienoate (14:2)*	Lipid	Long Chain Polyunsaturated Fatty Acid (n3 and n6)	0.425854	0.638233	HMDB0000560	No
sphinganine	Lipid	Sphingolipid Synthesis	-0.517321	0.639286	HMDB0000269	No
1-palmitoyl-GPG (16:0)*	Lipid	Lysophospholipid	0.592758	0.63984	NA	No
taurocholenate sulfate*	Lipid	Secondary Bile Acid Metabolism	-0.454783	0.643263	NA	No
sphingosine 1-phosphate	Lipid	Sphingosines	-0.63991	0.647333	HMDB0000277	No
gamma-glutamylleucine	Peptide	Gamma-glutamyl Amino Acid	0.60144	0.649229	HMDB0011171	No
tauro-beta-muricholate	Lipid	Primary Bile Acid Metabolism	0.333729	0.649558	HMDB0000932	No
gamma-glutamylhistidine	Peptide	Gamma-glutamyl Amino Acid	0.425432	0.649905	HMDB0029151	No
phenylalanine	Amino Acid	Phenylalanine Metabolism	0.864183	0.651073	HMDB0000159	No
palmitoyl-arachidonoyl-glycerol (16:0/20:4) [1]*	Lipid	Diacylglycerol	-0.411126	0.652361	HMDB0007112	No
N-acetylserine	Amino Acid	Glycine, Serine and Threonine Metabolism	-0.60687	0.652437	HMDB0002931	No
cortolone glucuronide (1)	Lipid	Corticosteroids	-0.476875	0.65245	NA	No
1-(1-enyl-palmitoyl)-2-linoleoyl-GPE (P-16:0/18:2)*	Lipid	Plasmalogen	0.511974	0.65679	HMDB0011343	No
dimethylglycine	Amino Acid	Glycine, Serine and Threonine Metabolism	-0.627416	0.658498	HMDB0000092	No
lactate	Carbohydrate	Glycolysis, Gluconeogenesis, and Pyruvate Metabolism	-0.671981	0.660779	HMDB0000190	No
3beta-hydroxy-5-cholestenoate	Lipid	Sterol	-0.534084	0.661189	NA	No
2-hydroxypalmitate	Lipid	Fatty Acid, Monohydroxy	-0.530366	0.662321	HMDB0031057	No
1-(1-enyl-palmitoyl)-2-palmitoleoyl-GPC (P-16:0/16:1)*	Lipid	Plasmalogen	-0.565422	0.662667	HMDB0011207	No
glutamate	Amino Acid	Glutamate Metabolism	-0.77331	0.66363	HMDB0000148	No
caprylate (8:0)	Lipid	Medium Chain Fatty Acid	0.56402	0.66424	HMDB0000482	No
N,N-dimethylalanine	Amino Acid	Alanine and Aspartate Metabolism	0.368353	0.665254	NA	No
linoleoyl-arachidonoyl-glycerol (18:2/20:4) [2]*	Lipid	Diacylglycerol	0.40933	0.668702	HMDB0007257	No
5alpha-pregnan-3beta,20alpha-diol monosulfate (2)	Lipid	Progestin Steroids	0.497153	0.669507	NA	No
1-dihomo-linolenylglycerol (20:3)	Lipid	Monoacylglycerol	0.343387	0.670997	NA	No
1-palmitoyl-2-oleoyl-GPC (16:0/18:1)	Lipid	Phosphatidylcholine (PC)	-0.545094	0.671502	HMDB0007972	No
N-acetylglutamine	Amino Acid	Glutamate Metabolism	-0.485965	0.671629	HMDB0006029	No
isoleucine	Amino Acid	Leucine, Isoleucine and Valine Metabolism	0.770042	0.675545	HMDB0000172	No
1-(1-enyl-palmitoyl)-2-oleoyl-GPC (P-16:0/18:1)*	Lipid	Plasmalogen	0.514168	0.677431	HMDB0007996	No
1-stearoyl-2-arachidonoyl-GPC (18:0/20:4)	Lipid	Phosphatidylcholine (PC)	0.587127	0.680286	HMDB0008048	No
2-hydroxybutyrate/2-hydroxyisobutyrate	Amino Acid	Glutathione Metabolism	-0.445777	0.681413	HMDB0000729,HMDB00008	No
sphingomyelin (d18:2/24:1, d18:1/24:2)*	Lipid	Sphingomyelins	0.588945	0.683463	NA	No
phenol glucuronide	Amino Acid	Tyrosine Metabolism	-0.26139	0.684174	HMDB0060014	No
tyrosine	Amino Acid	Tyrosine Metabolism	0.571391	0.686486	HMDB0000158	No
butyrate/isobutyrate (4:0)	Lipid	Short Chain Fatty Acid	0.432229	0.688787	HMDB0000039	No
N-acetylneuraminate	Carbohydrate	Aminosugar Metabolism	0.406929	0.689689	HMDB0000230	No
myristoleoylcarnitine (C14:1)*	Lipid	Fatty Acid Metabolism (Acyl Carnitine, Monounsaturated)	0.314142	0.690599	HMDB0240588	No
carotene diol (2)	Cofactors and Vitamins	Vitamin A Metabolism	0.300028	0.691517	NA	No
N2-acetyl,N6-methyllysine	Amino Acid	Lysine Metabolism	-0.275521	0.695742	NA	No
nonadecanoate (19:0)	Lipid	Long Chain Saturated Fatty Acid	-0.472595	0.696683	HMDB0000772	No
xanthurenate	Amino Acid	Tryptophan Metabolism	-0.372436	0.697986	HMDB0000881	No
acetylcarnitine (C2)	Lipid	Fatty Acid Metabolism (Acyl Carnitine, Short Chain)	0.480845	0.698615	HMDB0000201	No
N-acetylthreonine	Amino Acid	Glycine, Serine and Threonine Metabolism	-0.52408	0.69869	HMDB0062557	No
1-arachidonylglycerol (20:4)	Lipid	Monoacylglycerol	0.290816	0.702126	HMDB11578	No
gamma-glutamylvaline	Peptide	Gamma-glutamyl Amino Acid	-0.415242	0.705025	HMDB0011172	No
proline	Amino Acid	Urea cycle; Arginine and Proline Metabolism	0.566353	0.705154	HMDB0000162,HMDB0003411	No
carotene diol (3)	Cofactors and Vitamins	Vitamin A Metabolism	0.26527	0.710214	NA	No
citrulline	Amino Acid	Urea cycle; Arginine and Proline Metabolism	0.584124	0.714531	HMDB0000904	No
branched chain 14:0 dicarboxylic acid**	Lipid	Fatty Acid, Dicarboxylate	-0.229563	0.718098	NA	No
glutamine conjugate of C7H12O2*	Partially Characterized Molecules	Partially Characterized Molecules	-0.197132	0.724041	NA	No
3-hydroxylaurate	Lipid	Fatty Acid, Monohydroxy	0.286013	0.725642	HMDB0000387	No
homoarginine	Amino Acid	Urea cycle; Arginine and Proline Metabolism	-0.399152	0.725707	HMDB0000670	No
1-stearoyl-GPE (18:0)	Lipid	Lysophospholipid	-0.445498	0.726368	HMDB0011130	No
octadecenedioate (C18:1-DC)	Lipid	Fatty Acid, Dicarboxylate	-0.331424	0.72703	NA	No
3b-hydroxy-5-cholenoic acid	Lipid	Secondary Bile Acid Metabolism	-0.322678	0.727749	HMDB0000308	No
methionine	Amino Acid	Methionine, Cysteine, SAM and Taurine Metabolism	-0.630919	0.729969	HMDB0000696	No
dihomo-linolenoylcarnitine (C20:3n3 or 6)*	Lipid	Fatty Acid Metabolism (Acyl Carnitine, Polyunsaturated)	0.334916	0.730768	NA	No
dopamine 3-O-sulfate	Amino Acid	Tyrosine Metabolism	-0.262747	0.731107	HMDB0006275	No
caprate (10:0)	Lipid	Medium Chain Fatty Acid	-0.327754	0.733389	HMDB0000511	No
glutamine conjugate of C6H10O2 (2)*	Partially Characterized Molecules	Partially Characterized Molecules	-0.216939	0.733712	NA	No
ascorbic acid 3-sulfate*	Cofactors and Vitamins	Ascorbate and Aldarate Metabolism	0.273312	0.734214	NA	No
5-hydroxyhexanoate	Lipid	Fatty Acid, Monohydroxy	0.25477	0.74095	HMDB0000409,HMDB0000525	No
sphingomyelin (d18:2/24:2)*	Lipid	Sphingomyelins	0.390379	0.74211	NA	No
tryptophan betaine	Amino Acid	Tryptophan Metabolism	-0.196584	0.743959	HMDB0061115	No
1-methylhistidine	Amino Acid	Histidine Metabolism	0.340422	0.744171	HMDB0000001	No
1-palmitoyl-2-arachidonoyl-GPI (16:0/20:4)*	Lipid	Phosphatidylinositol (PI)	-0.358914	0.744994	HMDB0009789	No
2-linoleoylglycerol (18:2)	Lipid	Monoacylglycerol	0.255758	0.745714	HMDB0011538	No
pantothenate	Cofactors and Vitamins	Pantothenate and CoA Metabolism	-0.292657	0.746941	HMDB0000210	No
1-stearoyl-2-docosahexaenoyl-GPC (18:0/22:6)	Lipid	Phosphatidylcholine (PC)	0.344964	0.750003	HMDB0008057	No
2-hydroxy-4-(methylthio)butanoic acid	Amino Acid	Methionine, Cysteine, SAM and Taurine Metabolism	0.372821	0.750694	HMDB0037115	No
1-stearoyl-2-oleoyl-GPC (18:0/18:1)	Lipid	Phosphatidylcholine (PC)	0.367454	0.751063	HMDB0008038	No
palmitoyl-oleoyl-glycerol (16:0/18:1) [2]*	Lipid	Diacylglycerol	-0.351244	0.75501	HMDB0007102	No
N6,N6,N6-trimethyllysine	Amino Acid	Lysine Metabolism	-0.36843	0.755097	HMDB0001325	No
3-carboxy-4-methyl-5-propyl-2-furanpropanoate (CMPF)	Lipid	Fatty Acid, Dicarboxylate	-0.151205	0.755482	HMDB0061112	No
N-acetyl-1-methylhistidine*	Amino Acid	Histidine Metabolism	-0.28955	0.757447	NA	No
1-stearoyl-GPC (18:0)	Lipid	Lysophospholipid	0.503941	0.76219	HMDB0010384	No
isovalerylglycine	Amino Acid	Leucine, Isoleucine and Valine Metabolism	0.267434	0.767575	HMDB00678	No
carboxyethyl-GABA	Amino Acid	Glutamate Metabolism	-0.319868	0.770133	HMDB0002201	No
3-hydroxybutyroylglycine**	Lipid	Fatty Acid Metabolism (Acyl Glycine)	-0.21046	0.770185	NA	No
bilirubin degradation product, C17H18N2O4 (3)**	Partially Characterized Molecules	Partially Characterized Molecules	0.213919	0.771627	NA	No
N-acetylcitrulline	Amino Acid	Urea cycle; Arginine and Proline Metabolism	-0.228498	0.772281	HMDB0000856	No
palmitoleoyl-linoleoyl-glycerol (16:1/18:2) [1]*	Lipid	Diacylglycerol	-0.342674	0.773472	HMDB0007132	No
indolepropionate	Amino Acid	Tryptophan Metabolism	-0.256559	0.774934	HMDB0002302	No
oleoyl-oleoyl-glycerol (18:1/18:1) [1]*	Lipid	Diacylglycerol	0.268689	0.776695	HMDB0007218	No
1-myristoyl-2-arachidonoyl-GPC (14:0/20:4)*	Lipid	Phosphatidylcholine (PC)	-0.255291	0.781425	HMDB0007883	No
N-acetyltyrosine	Amino Acid	Tyrosine Metabolism	0.277982	0.782187	HMDB0000866	No
S-carboxyethylcysteine	Amino Acid	Methionine, Cysteine, SAM and Taurine Metabolism	0.24987	0.784802	NA	No
lithocholate sulfate (1)	Lipid	Secondary Bile Acid Metabolism	-0.195691	0.785453	NA	No
N-palmitoyl-sphingadienine (d18:2/16:0)*	Lipid	Ceramides	0.284075	0.785749	NA	No
tetrahydrocortisol glucuronide	Lipid	Corticosteroids	-0.250392	0.787003	NA	No
bilirubin degradation product, C16H18N2O5 (4)**	Partially Characterized Molecules	Partially Characterized Molecules	0.219742	0.788138	NA	No
trigonelline (N'-methylnicotinate)	Cofactors and Vitamins	Nicotinate and Nicotinamide Metabolism	0.187792	0.791579	HMDB0000875	No
2-oleoylglycerol (18:1)	Lipid	Monoacylglycerol	0.286681	0.791803	HMDB0011537	No
5alpha-androstan-3beta,17alpha-diol disulfate	Lipid	Androgenic Steroids	-0.187004	0.794354	HMDB0094682	No
isovalerate (i5:0)	Amino Acid	Leucine, Isoleucine and Valine Metabolism	-0.254739	0.794914	HMDB0000718	No
kynurenate	Amino Acid	Tryptophan Metabolism	0.368049	0.796171	HMDB0000715	No
trans-2-hexenoylglycine	Lipid	Fatty Acid Metabolism (Acyl Glycine)	-0.172376	0.801202	NA	No
metabolonic lactone sulfate	Partially Characterized Molecules	Partially Characterized Molecules	0.200224	0.804071	NA	No
glycoursodeoxycholic acid sulfate (1)	Lipid	Secondary Bile Acid Metabolism	0.207142	0.805788	NA	No
S-adenosylhomocysteine (SAH)	Amino Acid	Methionine, Cysteine, SAM and Taurine Metabolism	-0.386264	0.807959	HMDB00939	No
erucate (22:1n9)	Lipid	Long Chain Monounsaturated Fatty Acid	0.186221	0.809015	HMDB0002068	No
oleoyl-arachidonoyl-glycerol (18:1/20:4) [1]*	Lipid	Diacylglycerol	0.256561	0.809467	HMDB0007228	No
glycocholenate sulfate*	Lipid	Secondary Bile Acid Metabolism	0.290223	0.810418	NA	No
7-alpha-hydroxy-3-oxo-4-cholestenoate (7-Hoca)	Lipid	Sterol	-0.256134	0.812458	HMDB0012458	No
cystine	Amino Acid	Methionine, Cysteine, SAM and Taurine Metabolism	-0.160914	0.812647	HMDB0000192	No
N-acetyl-3-methylhistidine*	Amino Acid	Histidine Metabolism	-0.157385	0.812694	NA	No
ribitol	Carbohydrate	Pentose Metabolism	0.255729	0.816033	HMDB0002917,HMDB0001851,HMDB0000568,HMDB0000508	No
aspartate	Amino Acid	Alanine and Aspartate Metabolism	0.550152	0.818894	HMDB0000191	No
2-hydroxynervonate*	Lipid	Fatty Acid, Monohydroxy	-0.264029	0.820631	NA	No
linoleoyl-linoleoyl-glycerol (18:2/18:2) [1]*	Lipid	Diacylglycerol	0.245764	0.822132	HMDB0007248	No
N-acetyl-2-aminoadipate	Amino Acid	Lysine Metabolism	-0.224229	0.829429	NA	No
6-oxopiperidine-2-carboxylate	Amino Acid	Lysine Metabolism	0.230553	0.829648	HMDB0061705	No
cortisone	Lipid	Corticosteroids	-0.260272	0.830907	HMDB0002802	No
palmitoylcarnitine (C16)	Lipid	Fatty Acid Metabolism (Acyl Carnitine, Long Chain Saturated)	0.222596	0.83261	HMDB0000222	No
deoxycholic acid 12-sulfate*	Lipid	Secondary Bile Acid Metabolism	-0.165385	0.833372	NA	No
glycolithocholate sulfate*	Lipid	Secondary Bile Acid Metabolism	-0.171575	0.835153	HMDB0002639	No
ceramide (d18:2/24:1, d18:1/24:2)*	Lipid	Ceramides	-0.229447	0.836032	NA	No
N6-methyllysine	Amino Acid	Lysine Metabolism	0.151636	0.836211	HMDB0002038	No
ascorbic acid 2-sulfate	Cofactors and Vitamins	Ascorbate and Aldarate Metabolism	0.171806	0.839469	HMDB0060649	No
5alpha-pregnan-3beta,20beta-diol monosulfate (1)	Lipid	Progestin Steroids	-0.259767	0.842761	HMDB0240580	No
4-guanidinobutanoate	Amino Acid	Guanidino and Acetamido Metabolism	-0.275732	0.845582	HMDB0003464	No
uracil	Nucleotide	Pyrimidine Metabolism, Uracil containing	-0.310366	0.848234	HMDB0000300	No
androstenediol (3beta,17beta) monosulfate (1)	Lipid	Androgenic Steroids	0.227166	0.850128	HMDB0240429	No
dehydroepiandrosterone sulfate (DHEA-S)	Lipid	Androgenic Steroids	0.204932	0.85204	HMDB0001032	No
1-(1-enyl-stearoyl)-2-oleoyl-GPE (P-18:0/18:1)	Lipid	Plasmalogen	0.192075	0.854621	HMDB0011375	No
andro steroid monosulfate C19H28O6S (1)*	Lipid	Androgenic Steroids	-0.163862	0.856326	HMDB0002759	No
1-(1-enyl-palmitoyl)-2-palmitoyl-GPC (P-16:0/16:0)*	Lipid	Plasmalogen	0.243863	0.856814	HMDB0011206	No
N2,N2-dimethylguanosine	Nucleotide	Purine Metabolism, Guanine containing	0.221679	0.857146	HMDB0004824	No
oleoyl-arachidonoyl-glycerol (18:1/20:4) [2]*	Lipid	Diacylglycerol	0.180953	0.86127	HMDB0007228	No
taurochenodeoxycholic acid 3-sulfate	Lipid	Secondary Bile Acid Metabolism	-0.140774	0.865719	HMDB0002486	No
eicosanedioate (C20-DC)	Lipid	Fatty Acid, Dicarboxylate	0.166727	0.871856	NA	No
21-hydroxypregnenolone disulfate	Lipid	Pregnenolone Steroids	-0.198947	0.87326	NA	No
indolelactate	Amino Acid	Tryptophan Metabolism	0.197552	0.87546	HMDB0000671	No
citrate	Energy	TCA Cycle	0.266382	0.877075	HMDB0000094	No
alpha-ketoglutarate	Energy	TCA Cycle	-0.22424	0.877453	HMDB0000208	No
gamma-glutamylphenylalanine	Peptide	Gamma-glutamyl Amino Acid	0.205451	0.880661	HMDB0000594	No
1-linolenoyl-GPC (18:3)*	Lipid	Lysophospholipid	-0.142712	0.882756	HMDB0010388	No
gamma-glutamylglutamate	Peptide	Gamma-glutamyl Amino Acid	-0.221603	0.884695	HMDB0011737	No
1-methyl-5-imidazolelactate	Amino Acid	Histidine Metabolism	-0.101075	0.885036	NA	No
1-stearoyl-GPI (18:0)	Lipid	Lysophospholipid	-0.134067	0.892149	HMDB0240261	No
11beta-hydroxyetiocholanolone glucuronide*	Lipid	Androgenic Steroids	-0.102719	0.893167	NA	No
1-arachidonoyl-GPI (20:4)*	Lipid	Lysophospholipid	0.148155	0.895359	HMDB0061690	No
cis-4-decenoate (10:1n6)*	Lipid	Medium Chain Fatty Acid	-0.119231	0.896817	HMDB0004980	No
1-(1-enyl-palmitoyl)-2-oleoyl-GPE (P-16:0/18:1)*	Lipid	Plasmalogen	0.150452	0.897554	HMDB0011342	No
chenodeoxycholate	Lipid	Primary Bile Acid Metabolism	-0.0951321	0.900104	HMDB0000518	No
1-palmitoyl-2-stearoyl-GPC (16:0/18:0)	Lipid	Phosphatidylcholine (PC)	-0.16199	0.900407	HMDB0007970	No
N-acetylaspartate (NAA)	Amino Acid	Alanine and Aspartate Metabolism	0.204686	0.901035	HMDB0000812	No
octadecanedioate (C18-DC)	Lipid	Fatty Acid, Dicarboxylate	-0.118975	0.9017	HMDB0000782	No
N-acetyl-2-aminooctanoate*	Lipid	Fatty Acid, Amino	0.123016	0.903773	HMDB0059745	No
glycohyocholate	Lipid	Secondary Bile Acid Metabolism	0.118455	0.905811	HMDB0000138	No
1-palmitoyl-2-oleoyl-GPI (16:0/18:1)*	Lipid	Phosphatidylinositol (PI)	-0.128816	0.907079	HMDB0009783	No
3-hydroxyhexanoate	Lipid	Fatty Acid, Monohydroxy	0.11932	0.907288	HMDB0061652,HMDB0010718	No
N-acetyltryptophan	Amino Acid	Tryptophan Metabolism	-0.119112	0.90971	HMDB0013713	No
beta-alanine	Nucleotide	Pyrimidine Metabolism, Uracil containing	-0.143518	0.912186	HMDB0000056	No
picolinoylglycine	Lipid	Fatty Acid Metabolism (Acyl Glycine)	0.102001	0.913987	HMDB0059766	No
methylsuccinate	Amino Acid	Leucine, Isoleucine and Valine Metabolism	0.0847063	0.916737	HMDB0001844	No
histidine	Amino Acid	Histidine Metabolism	0.197114	0.91678	HMDB0000177	No
taurolithocholate 3-sulfate	Lipid	Secondary Bile Acid Metabolism	-0.0752617	0.918267	HMDB0002580	No
cysteinylglycine disulfide*	Amino Acid	Glutathione Metabolism	0.104581	0.918358	HMDB0000709	No
alpha-ketoglutaramate*	Amino Acid	Glutamate Metabolism	0.184659	0.920993	HMDB0001552	No
oleoylcarnitine (C18:1)	Lipid	Fatty Acid Metabolism (Acyl Carnitine, Monounsaturated)	0.0915588	0.921855	HMDB0005065	No
gamma-glutamylmethionine	Peptide	Gamma-glutamyl Amino Acid	-0.116139	0.923711	HMDB0029155	No
1-palmitoyl-2-docosahexaenoyl-GPE (16:0/22:6)*	Lipid	Phosphatidylethanolamine (PE)	-0.0816221	0.924063	HMDB0008946	No
1-palmitoyl-2-arachidonoyl-GPC (16:0/20:4n6)	Lipid	Phosphatidylcholine (PC)	0.135032	0.925303	HMDB0007982	No
prolylglycine	Peptide	Dipeptide	0.0709149	0.925334	HMDB0011178	No
1-stearoyl-2-arachidonoyl-GPE (18:0/20:4)	Lipid	Phosphatidylethanolamine (PE)	0.101456	0.925498	HMDB0009003	No
N1-methylinosine	Nucleotide	Purine Metabolism, (Hypo)Xanthine/Inosine containing	0.0993236	0.925998	HMDB0002721	No
N-stearoyl-sphinganine (d18:0/18:0)*	Lipid	Dihydroceramides	-0.0736963	0.929479	NA	No
laurate (12:0)	Lipid	Medium Chain Fatty Acid	-0.0850866	0.930417	HMDB0000638	No
16a-hydroxy DHEA 3-sulfate	Lipid	Androgenic Steroids	0.0770399	0.932924	HMDB0062544	No
glutarate (C5-DC)	Lipid	Fatty Acid, Dicarboxylate	-0.0882866	0.93674	HMDB0000661	No
hexanoylcarnitine (C6)	Lipid	Fatty Acid Metabolism (Acyl Carnitine, Medium Chain)	-0.0716027	0.937482	HMDB0000756	No
1-oleoyl-2-docosahexaenoyl-GPC (18:1/22:6)*	Lipid	Phosphatidylcholine (PC)	-0.0878756	0.937898	HMDB0008123	No
branched-chain, straight-chain, or cyclopropyl 12:1 fatty acid*	Partially Characterized Molecules	Partially Characterized Molecules	-0.0598889	0.9384	NA	No
androsterone glucuronide	Lipid	Androgenic Steroids	-0.0741054	0.939118	HMDB0002829	No
1-methyl-5-imidazoleacetate	Amino Acid	Histidine Metabolism	0.0476594	0.942819	HMDB04988	No
1-carboxyethyltyrosine	Amino Acid	Tyrosine Metabolism	0.0624909	0.942947	NA	No
5-oxoproline	Amino Acid	Glutathione Metabolism	0.0855328	0.943631	HMDB0000267	No
5-dodecenoate (12:1n7)	Lipid	Medium Chain Fatty Acid	-0.0621753	0.94399	HMDB0000529	No
ornithine	Amino Acid	Urea cycle; Arginine and Proline Metabolism	0.105022	0.94434	HMDB0000214	No
oleoyl-oleoyl-glycerol (18:1/18:1) [2]*	Lipid	Diacylglycerol	0.0540602	0.953967	HMDB0007218	No
2,3-dihydroxy-5-methylthio-4-pentenoate (DMTPA)*	Amino Acid	Methionine, Cysteine, SAM and Taurine Metabolism	-0.0673634	0.958712	HMDB0240388	No
1-linoleoyl-GPA (18:2)*	Lipid	Lysophospholipid	-0.0900002	0.960269	HMDB0007856	No
phenylacetylglutamate	Peptide	Acetylated Peptides	0.0352739	0.96069	HMDB0059772	No
1-stearoyl-2-docosahexaenoyl-GPE (18:0/22:6)*	Lipid	Phosphatidylethanolamine (PE)	0.0434171	0.960989	HMDB0009012	No
succinylcarnitine (C4-DC)	Energy	TCA Cycle	-0.054028	0.962558	HMDB0061717	No
vanillic alcohol sulfate	Amino Acid	Tyrosine Metabolism	-0.0583656	0.96317	HMDB0041788	No
hydroxy-CMPF*	Lipid	Fatty Acid, Dicarboxylate	-0.0233732	0.963344	NA	No
3-hydroxyoleate*	Lipid	Fatty Acid, Monohydroxy	-0.030034	0.970038	NA	No
2-hydroxysebacate	Lipid	Fatty Acid, Dicarboxylate	-0.0340419	0.970465	HMDB0000424	No
glutamine_degradant*	Partially Characterized Molecules	Partially Characterized Molecules	0.0371245	0.972042	NA	No
tetrahydrocortisone glucuronide (5)	Lipid	Corticosteroids	0.0285794	0.973414	NA	No
10-undecenoate (11:1n1)	Lipid	Medium Chain Fatty Acid	0.0279795	0.976011	HMDB0033724	No
arachidate (20:0)	Lipid	Long Chain Saturated Fatty Acid	-0.0343375	0.977478	HMDB0002212	No
3-hydroxydecanoate	Lipid	Fatty Acid, Monohydroxy	0.0243511	0.979543	HMDB0002203	No
N-methylproline	Amino Acid	Urea cycle; Arginine and Proline Metabolism	-0.0184112	0.980436	HMDB0094696	No
homocitrulline	Amino Acid	Urea cycle; Arginine and Proline Metabolism	0.0208444	0.980851	HMDB0000679	No
1-oleoyl-2-linoleoyl-GPE (18:1/18:2)*	Lipid	Phosphatidylethanolamine (PE)	0.0240461	0.981524	HMDB0005349	No
ursodeoxycholate	Lipid	Secondary Bile Acid Metabolism	0.0156573	0.981778	HMDB0000946	No
N6-succinyladenosine	Nucleotide	Purine Metabolism, Adenine containing	0.0221887	0.983839	HMDB0000912	No
1-carboxyethylvaline	Amino Acid	Leucine, Isoleucine and Valine Metabolism	0.0182575	0.986107	NA	No
N-acetylarginine	Amino Acid	Urea cycle; Arginine and Proline Metabolism	0.0160285	0.988036	HMDB0004620	No
argininate*	Amino Acid	Urea cycle; Arginine and Proline Metabolism	-0.0138072	0.988361	HMDB0003148	No
arabinose	Carbohydrate	Pentose Metabolism	-0.0116653	0.989063	HMDB0029942	No
linoleoyl ethanolamide	Lipid	Endocannabinoid	0.012604	0.989786	HMDB0012252	No
1-palmitoyl-2-linoleoyl-GPE (16:0/18:2)	Lipid	Phosphatidylethanolamine (PE)	-0.0135369	0.99046	HMDB0005322	No
xylose	Carbohydrate	Pentose Metabolism	-0.00569536	0.995352	HMDB0000098	No
palmitoleoylcarnitine (C16:1)*	Lipid	Fatty Acid Metabolism (Acyl Carnitine, Monounsaturated)	-0.00351183	0.996641	NA	No

## Sheet: Supplementary Table S5.
Supplementary Table S5. Urine metabolites associated with mean retinal sensitivity for All Patients.
Metabolite	SUPER.PATHWAY	SUB.PATHWAY	coef	pval	HMDB	ENT80
2-oxoadipate	Amino Acid	Lysine Metabolism	-0.67559	3.87e-05	HMDB0000225	Yes
urate	Nucleotide	Purine Metabolism, (Hypo)Xanthine/Inosine containing	-6.10587	8.24e-05	HMDB0000289	Yes
ethylmalonate	Amino Acid	Leucine, Isoleucine and Valine Metabolism	-2.94987	8.65e-05	HMDB0000622	Yes
N6-acetyllysine	Amino Acid	Lysine Metabolism	-5.16647	0.000119199	HMDB0000206	Yes
5-hydroxylysine	Amino Acid	Lysine Metabolism	-1.83017	0.0001434	HMDB0000450	Yes
3-hydroxyanthranilate	Amino Acid	Tryptophan Metabolism	-2.04351	0.000779613	HMDB0001476	Yes
5alpha-pregnan-3beta,20alpha-diol disulfate	Lipid	Progestin Steroids	-1.39027	0.00104921	HMDB0094650	Yes
erythronate*	Carbohydrate	Aminosugar Metabolism	-4.54573	0.00106273	HMDB0000613	Yes
pregnenediol disulfate (C21H34O8S2)*	Lipid	Pregnenolone Steroids	-1.80028	0.00132085		No
3-methylcytidine	Nucleotide	Pyrimidine Metabolism, Cytidine containing	-3.10954	0.00132233	HMDB0240577	No
pregnenetriol disulfate*	Lipid	Pregnenolone Steroids	-1.49508	0.00135878		No
dimethylglycine	Amino Acid	Glycine, Serine and Threonine Metabolism	-2.72384	0.00136371	HMDB0000092	No
isocitrate	Energy	TCA Cycle	-1.08331	0.00137544	HMDB0001874	No
dimethylarginine (SDMA + ADMA)	Amino Acid	Urea cycle; Arginine and Proline Metabolism	-5.12392	0.00189801	HMDB0003334,HMDB0001539	No
N-acetylglutamate	Amino Acid	Glutamate Metabolism	-3.49055	0.00194782	HMDB0001138	No
glycocholate	Lipid	Primary Bile Acid Metabolism	-0.735367	0.00198224	HMDB0000138	No
N-acetyl-isoputreanine	Amino Acid	Polyamine Metabolism	-2.45046	0.00224125		No
tyrosine	Amino Acid	Tyrosine Metabolism	-3.00733	0.00236201	HMDB0000158	No
glycine conjugate of C10H12O2*	Partially Characterized Molecules	Partially Characterized Molecules	-0.88838	0.00243637		No
5-(galactosylhydroxy)-L-lysine	Amino Acid	Lysine Metabolism	-1.70065	0.00270546		No
3-hydroxy-3-methylglutarate	Lipid	Mevalonate Metabolism	-2.82089	0.00284224	HMDB0000355	No
3,4-dihydroxybutyrate	Lipid	Fatty Acid, Dihydroxy	-3.52226	0.00364776	HMDB0000337	No
galactonate	Carbohydrate	Fructose, Mannose and Galactose Metabolism	-0.610651	0.00383135	HMDB0000565	No
citrate	Energy	TCA Cycle	-1.88664	0.00454697	HMDB0000094	No
5,6-dihydrouridine	Nucleotide	Pyrimidine Metabolism, Uracil containing	-4.75695	0.0046294	HMDB0000497	No
malonylcarnitine	Lipid	Fatty Acid Synthesis	-1.28042	0.00510269	HMDB0002095	No
carboxyethyl-GABA	Amino Acid	Glutamate Metabolism	-1.48187	0.00525143	HMDB0002201	No
quinolinate	Cofactors and Vitamins	Nicotinate and Nicotinamide Metabolism	-2.003	0.00530731	HMDB0000232	No
nicotinamide	Cofactors and Vitamins	Nicotinate and Nicotinamide Metabolism	-0.290762	0.00550127	HMDB0001406	No
N-acetylglucosamine/N-acetylgalactosamine	Carbohydrate	Aminosugar Metabolism	-2.86947	0.00618657	HMDB0000212,HMDB0000215	No
4-imidazoleacetate	Amino Acid	Histidine Metabolism	-1.59936	0.00638645	HMDB0002024	No
creatinine	Amino Acid	Creatine Metabolism	-3.16505	0.00644541	HMDB0000562	No
histidine	Amino Acid	Histidine Metabolism	-1.95388	0.00677606	HMDB0000177	No
arabonate/xylonate	Carbohydrate	Pentose Metabolism	-2.67115	0.00804385	HMDB0000539	No
imidazole propionate	Amino Acid	Histidine Metabolism	-0.659022	0.00840564	HMDB0002271	No
betaine	Amino Acid	Glycine, Serine and Threonine Metabolism	-2.31785	0.00858008	HMDB0000043	No
1-methylnicotinamide	Cofactors and Vitamins	Nicotinate and Nicotinamide Metabolism	-0.313283	0.00863487	HMDB0000699	No
butenoylcarnitine (C4:1)	Lipid	Fatty Acid Metabolism (Acyl Carnitine, Monounsaturated)	-2.29812	0.0089057		No
cystine	Amino Acid	Methionine, Cysteine, SAM and Taurine Metabolism	-1.20155	0.00893344	HMDB0000192	No
3-methyl-2-oxobutyrate	Amino Acid	Leucine, Isoleucine and Valine Metabolism	-2.28275	0.00904114	HMDB0000019	No
sebacate (C10-DC)	Lipid	Fatty Acid, Dicarboxylate	-0.654338	0.00938211	HMDB0000792	No
glucuronide of C10H18O2 (11)*	Partially Characterized Molecules	Partially Characterized Molecules	-1.05852	0.0094918		No
picolinoylglycine	Lipid	Fatty Acid Metabolism (Acyl Glycine)	-0.215307	0.00960354	HMDB0059766	No
nicotinate ribonucleoside	Cofactors and Vitamins	Nicotinate and Nicotinamide Metabolism	-0.0253939	0.00963504	HMDB0006809	No
7-methylguanine	Nucleotide	Purine Metabolism, Guanine containing	-2.21286	0.00966045	HMDB0000897	No
arabinose	Carbohydrate	Pentose Metabolism	-1.54433	0.010559	HMDB0029942	No
choline	Lipid	Phospholipid Metabolism	-3.55798	0.0111839	HMDB0000097	No
N-methylalanine	Amino Acid	Alanine and Aspartate Metabolism	-0.738989	0.0113164	HMDB0094692	No
asparagine	Amino Acid	Alanine and Aspartate Metabolism	-3.01762	0.0116618	HMDB0000168	No
myristoleoylcarnitine (C14:1)*	Lipid	Fatty Acid Metabolism (Acyl Carnitine, Monounsaturated)	-0.825398	0.0123533	HMDB0240588	No
homocitrulline	Amino Acid	Urea cycle; Arginine and Proline Metabolism	-2.48653	0.0124689	HMDB0000679	No
hydroxyasparagine**	Amino Acid	Alanine and Aspartate Metabolism	-2.76109	0.0136996	HMDB32332	No
N6-carbamoylthreonyladenosine	Nucleotide	Purine Metabolism, Adenine containing	-2.86581	0.0143389	HMDB0041623	No
N-acetylserine	Amino Acid	Glycine, Serine and Threonine Metabolism	-3.62394	0.0146165	HMDB0002931	No
N,N-dimethyl-pro-pro	Peptide	Modified Peptides	-3.60233	0.0150466		No
N1-Methyl-2-pyridone-5-carboxamide	Cofactors and Vitamins	Nicotinate and Nicotinamide Metabolism	-0.278299	0.015152	HMDB0004193	No
2-aminoadipate	Amino Acid	Lysine Metabolism	-1.79463	0.0156352	HMDB0000510	No
3-hydroxykynurenine	Amino Acid	Tryptophan Metabolism	-1.30938	0.0157844	HMDB0000732	No
N-alpha-acetylornithine	Amino Acid	Urea cycle; Arginine and Proline Metabolism	-1.37063	0.0162518	HMDB0003357	No
21-hydroxypregnenolone disulfate	Lipid	Pregnenolone Steroids	-1.41538	0.0165721		No
tryptophan	Amino Acid	Tryptophan Metabolism	-2.57198	0.0176356	HMDB0000929	No
androstenediol (3beta,17beta) disulfate (2)	Lipid	Androgenic Steroids	-1.17464	0.017829	HMDB0240313	No
2'-O-methylcytidine	Nucleotide	Pyrimidine Metabolism, Cytidine containing	-2.0117	0.0181958		No
2-hydroxyphenylacetate	Amino Acid	Phenylalanine Metabolism	-2.46118	0.0188432	HMDB0000669	No
heptenedioate (C7:1-DC)*	Lipid	Fatty Acid, Dicarboxylate	-1.0269	0.0199626		No
fucose	Carbohydrate	Aminosugar Metabolism	-1.12518	0.0200861	HMDB0000174,HMDB0029196	No
citrulline	Amino Acid	Urea cycle; Arginine and Proline Metabolism	-1.98146	0.0214696	HMDB0000904	No
glycerophosphoserine*	Lipid	Phospholipid Metabolism	-2.4542	0.0216278		No
2-methylmalonylcarnitine (C4-DC)	Lipid	Fatty Acid Metabolism (also BCAA Metabolism)	-3.07089	0.0230589	HMDB0013133	No
nicotinamide riboside	Cofactors and Vitamins	Nicotinate and Nicotinamide Metabolism	-0.687716	0.0237557	HMDB0000855	No
malonate	Lipid	Fatty Acid Synthesis	-1.44041	0.0246583	HMDB0000691	No
alpha-hydroxyisovalerate	Amino Acid	Leucine, Isoleucine and Valine Metabolism	-1.59707	0.0268661	HMDB0000407	No
bilirubin degradation product, C16H18N2O5 (4)**	Partially Characterized Molecules	Partially Characterized Molecules	-1.20216	0.0272739		No
5alpha-androstan-3beta,17beta-diol disulfate	Lipid	Androgenic Steroids	-0.651262	0.0275531	HMDB00493	No
trans-4-hydroxyproline	Amino Acid	Urea cycle; Arginine and Proline Metabolism	-0.862895	0.0279701	HMDB0000725	No
decadienedioic acid (C10:2-DC)**	Lipid	Fatty Acid, Dicarboxylate	-1.04685	0.0280541		No
11beta-hydroxyandrosterone glucuronide	Lipid	Androgenic Steroids	-0.969203	0.0300334	HMDB0010351	No
2-hydroxyglutarate	Lipid	Fatty Acid, Dicarboxylate	-0.600993	0.0313044	HMDB0059655	No
N-acetyl-2-aminoadipate	Amino Acid	Lysine Metabolism	-2.13876	0.0320765		No
alpha-tocopherol	Cofactors and Vitamins	Tocopherol Metabolism	-1.60532	0.0326561	HMDB0001893	No
glycodeoxycholate	Lipid	Secondary Bile Acid Metabolism	-0.352568	0.0331003	HMDB00631	No
2R,3R-dihydroxybutyrate	Lipid	Fatty Acid, Dihydroxy	-2.01493	0.0332575	HMDB0000498	No
cortolone glucuronide (2)	Lipid	Corticosteroids	-1.683	0.0338727	HMDB0010320	No
glycine conjugate of C6H10O2 (2)*	Partially Characterized Molecules	Partially Characterized Molecules	0.594334	0.0340849		No
phenylalanine	Amino Acid	Phenylalanine Metabolism	-2.97776	0.0343964	HMDB0000159	No
N-formylkynurenine	Amino Acid	Tryptophan Metabolism	-1.49965	0.0355676	HMDB01200	No
N-methyltaurine	Amino Acid	Methionine, Cysteine, SAM and Taurine Metabolism	-0.401325	0.0356329		No
N-methyl-GABA	Amino Acid	Glutamate Metabolism	-0.807476	0.0365602		No
2-hydroxyadipate	Lipid	Fatty Acid, Dicarboxylate	-1.02711	0.0371176	HMDB0000321	No
nicotinamide N-oxide	Cofactors and Vitamins	Nicotinate and Nicotinamide Metabolism	-0.280892	0.0375899	HMDB0002730	No
tetrahydrocortisone glucuronide (4)	Lipid	Corticosteroids	-1.57223	0.0381837		No
malate	Energy	TCA Cycle	-1.09204	0.0383596	HMDB0031518,HMDB0000156,HMDB0000744	No
guanidinoacetate	Amino Acid	Creatine Metabolism	-1.37555	0.0401163	HMDB0000128	No
anthranilate	Amino Acid	Tryptophan Metabolism	-1.14606	0.0405246	HMDB0001123	No
heptanoylglutamine	Lipid	Fatty Acid Metabolism (Acyl Glutamine)	-0.781981	0.0406485		No
lysine	Amino Acid	Lysine Metabolism	-0.843764	0.0420099	HMDB0003405	No
adenosine	Nucleotide	Purine Metabolism, Adenine containing	-1.50276	0.0428633	HMDB0000050	No
beta-alanine	Nucleotide	Pyrimidine Metabolism, Uracil containing	-1.03136	0.0435403	HMDB0000056	No
aconitate [cis or trans]	Energy	TCA Cycle	-2.55093	0.0442814	HMDB0000958,HMDB000072	No
glucuronide of C12H20O3 (5)*	Partially Characterized Molecules	Partially Characterized Molecules	-0.558246	0.0443617		No
(S)-3-hydroxybutyrylcarnitine	Lipid	Fatty Acid Metabolism (Acyl Carnitine, Hydroxy)	-0.963326	0.0446595	HMDB0013127	No
N-acetylglucosaminitol	Carbohydrate	Aminosugar Metabolism	-1.80102	0.0452205		No
histamine	Amino Acid	Histidine Metabolism	-1.09678	0.0475561	HMDB0000870	No
argininate*	Amino Acid	Urea cycle; Arginine and Proline Metabolism	-1.32127	0.0477126	HMDB0003148	No
cortolone glucuronide (1)	Lipid	Corticosteroids	-1.53763	0.0478821		No
taurine	Amino Acid	Methionine, Cysteine, SAM and Taurine Metabolism	-1.47711	0.0483535	HMDB0000251	No
3-amino-2-piperidone	Amino Acid	Urea cycle; Arginine and Proline Metabolism	-1.44404	0.0487914	HMDB0000323	No
N-formylanthranilic acid	Amino Acid	Tryptophan Metabolism	-1.36936	0.0513461	HMDB0004089	No
gamma-glutamylthreonine	Peptide	Gamma-glutamyl Amino Acid	-1.66386	0.0516763	HMDB0029159	No
N6-methyllysine	Amino Acid	Lysine Metabolism	-0.471306	0.0516871	HMDB0002038	No
3-hydroxydodecanedioate*	Lipid	Fatty Acid, Dicarboxylate	-0.521109	0.0522161	HMDB0000413	No
4-hydroxycinnamate sulfate	Amino Acid	Tyrosine Metabolism	-0.555319	0.0538392		No
putrescine	Amino Acid	Polyamine Metabolism	-0.489019	0.0542141	HMDB0001414	No
dimethylmalonic acid	Lipid	Fatty Acid, Dicarboxylate	1.02442	0.0547166	HMDB0002001	No
N-acetylputrescine	Amino Acid	Polyamine Metabolism	-1.79248	0.0553606	HMDB0002064	No
glutarate (C5-DC)	Lipid	Fatty Acid, Dicarboxylate	-0.829844	0.056842	HMDB0000661	No
S-methylcysteine	Amino Acid	Methionine, Cysteine, SAM and Taurine Metabolism	-0.624171	0.0574857	HMDB0002108	No
cytidine	Nucleotide	Pyrimidine Metabolism, Cytidine containing	-0.974886	0.0574868	HMDB0000089	No
beta-citrylglutamate	Amino Acid	Glutamate Metabolism	-1.7532	0.0610874		No
N6-carboxyethyllysine	Amino Acid	Lysine Metabolism	-0.934763	0.0615743		No
6'-sialyllactose	Carbohydrate	Disaccharides and Oligosaccharides	-0.624446	0.0618409	HMDB0006569	No
N1-methylinosine	Nucleotide	Purine Metabolism, (Hypo)Xanthine/Inosine containing	-2.21579	0.0619326	HMDB0002721	No
indoleacetate	Amino Acid	Tryptophan Metabolism	-0.551701	0.0641502	HMDB0000197	No
acisoga	Amino Acid	Polyamine Metabolism	-1.86058	0.0641613	HMDB0061384	No
cyclo(pro-hydroxypro)*	Peptide	Dipeptide	-1.49366	0.0644397		No
citramalate	Amino Acid	Glutamate Metabolism	-0.891345	0.0645065	HMDB0000426	No
glutamine_degradant*	Partially Characterized Molecules	Partially Characterized Molecules	-1.66548	0.0673627		No
fumarate	Energy	TCA Cycle	-0.851467	0.0674887	HMDB0000134	No
maleate	Lipid	Fatty Acid, Dicarboxylate	-0.673776	0.0699368	HMDB0000176	No
N1-methyladenosine	Nucleotide	Purine Metabolism, Adenine containing	-1.76305	0.0701427	HMDB0003331	No
2,3-dihydroxy-3-methylvalerate	Amino Acid	Leucine, Isoleucine and Valine Metabolism	-0.170895	0.0726499	HMDB0012140	No
oxalate (ethanedioate)	Cofactors and Vitamins	Ascorbate and Aldarate Metabolism	-0.412113	0.0733335	HMDB0002329	No
glucarate (saccharate)	Cofactors and Vitamins	Ascorbate and Aldarate Metabolism	-0.427129	0.0745116	HMDB0000663	No
dehydroandrosterone glucuronide	Lipid	Androgenic Steroids	-0.92219	0.074584		No
cysteinylglycine	Amino Acid	Glutathione Metabolism	-1.15391	0.0756282	HMDB0000078	No
N2,N2-dimethylguanosine	Nucleotide	Purine Metabolism, Guanine containing	-2.22162	0.0766216	HMDB0004824	No
hexanoylglutamine	Lipid	Fatty Acid Metabolism (Acyl Glutamine)	-0.647137	0.0777925		No
5-aminovalerate	Amino Acid	Lysine Metabolism	-0.976184	0.0786545	HMDB0003355	No
pyruvate	Carbohydrate	Glycolysis, Gluconeogenesis, and Pyruvate Metabolism	-1.22797	0.0802591	HMDB0000243	No
cortisone	Lipid	Corticosteroids	-1.36768	0.0805551	HMDB0002802	No
7-hydroxyindole sulfate	Amino Acid	Tryptophan Metabolism	0.519617	0.0822823		No
alpha-ketoglutarate	Energy	TCA Cycle	-0.823719	0.0823249	HMDB0000208	No
3-hydroxyhexanoylcarnitine (2)	Lipid	Fatty Acid Metabolism (Acyl Carnitine, Hydroxy)	-0.861461	0.0838017		No
3-hydroxybutyrate (BHBA)	Lipid	Ketone Bodies	-0.449114	0.0872979	HMDB0000442,HMDB0000357,HMDB0000011	No
N-acetylaspartate (NAA)	Amino Acid	Alanine and Aspartate Metabolism	-2.01669	0.0877189	HMDB0000812	No
1-ribosyl-imidazoleacetate*	Amino Acid	Histidine Metabolism	-1.47716	0.0877215	HMDB0002331	No
prolylglycine	Peptide	Dipeptide	-0.587833	0.0880248	HMDB0011178	No
glucose	Carbohydrate	Glycolysis, Gluconeogenesis, and Pyruvate Metabolism	-1.59401	0.088154	HMDB0000122	No
N,N,N-trimethyl-alanylproline betaine (TMAP)	Amino Acid	Urea cycle; Arginine and Proline Metabolism	-2.30978	0.0882389	HMDB0240365	No
octanoylcarnitine (C8)	Lipid	Fatty Acid Metabolism (Acyl Carnitine, Medium Chain)	-0.787969	0.0910303	HMDB0000791	No
methylsuccinate	Amino Acid	Leucine, Isoleucine and Valine Metabolism	-1.037	0.094458	HMDB0001844	No
isoleucine	Amino Acid	Leucine, Isoleucine and Valine Metabolism	-1.82516	0.0970814	HMDB0000172	No
adenine	Nucleotide	Purine Metabolism, Adenine containing	-0.924591	0.0982687	HMDB0000034	No
phenyllactate (PLA)	Amino Acid	Phenylalanine Metabolism	-0.47282	0.0982893	HMDB0000779,HMDB0000563	No
4-hydroxyglutamate	Amino Acid	Glutamate Metabolism	-1.18686	0.100467	HMDB0001344	No
5alpha-androstan-3beta,17alpha-diol disulfate	Lipid	Androgenic Steroids	-0.690897	0.101794	HMDB0094682	No
6-bromotryptophan	Amino Acid	Tryptophan Metabolism	-1.36136	0.102104		No
homovanillate sulfate	Amino Acid	Tyrosine Metabolism	0.770858	0.104923	HMDB11719	No
cyclo(gly-pro)	Peptide	Dipeptide	-0.770101	0.105189		No
3-hydroxydecanoylcarnitine	Lipid	Fatty Acid Metabolism (Acyl Carnitine, Hydroxy)	-0.77985	0.106446	HMDB0061636	No
neopterin	Cofactors and Vitamins	Pterin Metabolism	-1.62399	0.109667	HMDB0000838,HMDB0000845	No
7,8-dihydroneopterin	Cofactors and Vitamins	Pterin Metabolism	-0.811828	0.109946	HMDB0002275	No
N6,N6-dimethyllysine	Amino Acid	Lysine Metabolism	-1.15932	0.110373	HMDB0013287	No
N4-acetylcytidine	Nucleotide	Pyrimidine Metabolism, Cytidine containing	-1.39733	0.110628	HMDB0005923	No
N-acetylneuraminate	Carbohydrate	Aminosugar Metabolism	-1.84172	0.110645	HMDB0000230	No
tetrahydrocortisone glucuronide (5)	Lipid	Corticosteroids	-1.47161	0.113456		No
nonenedioate (C9:1-DC)*	Lipid	Fatty Acid, Dicarboxylate	-0.509551	0.113591		No
isobutyrylglycine	Amino Acid	Leucine, Isoleucine and Valine Metabolism	0.759879	0.1145	HMDB0000730	No
2-O-methylascorbic acid	Cofactors and Vitamins	Ascorbate and Aldarate Metabolism	-2.00016	0.115413	HMDB0240294	No
pro-hydroxy-pro	Amino Acid	Urea cycle; Arginine and Proline Metabolism	-1.06183	0.11646	HMDB0006695	No
succinate	Energy	TCA Cycle	-0.903888	0.119809	HMDB0000254	No
N1-methylguanosine	Nucleotide	Purine Metabolism, Guanine containing	-1.30855	0.121007	HMDB0001563	No
homocitrate	Energy	TCA Cycle	-0.990941	0.122052	HMDB0003518	No
2,3-dimethylsuccinate	Amino Acid	Leucine, Isoleucine and Valine Metabolism	-0.246794	0.122628		No
ascorbic acid 3-sulfate*	Cofactors and Vitamins	Ascorbate and Aldarate Metabolism	0.566344	0.122767		No
2-hydroxy-3-methylvalerate	Amino Acid	Leucine, Isoleucine and Valine Metabolism	-0.412477	0.12446	HMDB0000317	No
6-sialyl-N-acetyllactosamine	Carbohydrate	Aminosugar Metabolism	-0.92537	0.127091	HMDB0006584	No
N6,N6,N6-trimethyllysine	Amino Acid	Lysine Metabolism	-1.33224	0.127528	HMDB0001325	No
methylurea	Amino Acid	Urea cycle; Arginine and Proline Metabolism	-0.948252	0.12801		No
1-methyl-5-imidazoleacetate	Amino Acid	Histidine Metabolism	-0.295555	0.128736	HMDB04988	No
1-methylhypoxanthine	Nucleotide	Purine Metabolism, (Hypo)Xanthine/Inosine containing	-0.450443	0.129215	HMDB0013141	No
1-methylhistidine	Amino Acid	Histidine Metabolism	-2.07897	0.130424	HMDB0000001	No
4-methyl-2-oxopentanoate	Amino Acid	Leucine, Isoleucine and Valine Metabolism	-1.31141	0.131952	HMDB0000695	No
2S,3R-dihydroxybutyrate	Lipid	Fatty Acid, Dihydroxy	-1.36017	0.132477	HMDB0002453	No
glucuronide of C12H20O3 (4)*	Partially Characterized Molecules	Partially Characterized Molecules	-0.294865	0.133193		No
N-methylhydantoin	Amino Acid	Creatine Metabolism	-0.655629	0.13485	HMDB0003646	No
4-methylhexanoylglutamine	Lipid	Fatty Acid Metabolism (Acyl Glutamine)	-0.445417	0.135513		No
N,N,N-trimethyl-5-aminovalerate	Amino Acid	Lysine Metabolism	-0.820169	0.136779		No
acetylcarnitine (C2)	Lipid	Fatty Acid Metabolism (Acyl Carnitine, Short Chain)	-0.621789	0.137742	HMDB0000201	No
1-methyl-4-imidazoleacetate	Amino Acid	Histidine Metabolism	-0.78289	0.138371	HMDB0002820	No
N-acetylarginine	Amino Acid	Urea cycle; Arginine and Proline Metabolism	-1.43433	0.139073	HMDB0004620	No
5-methylthioadenosine (MTA)	Amino Acid	Polyamine Metabolism	-0.60495	0.140186	HMDB0001173	No
1-methyladenine	Nucleotide	Purine Metabolism, Adenine containing	-0.879527	0.14126	HMDB0011599	No
N-delta-acetylornithine	Amino Acid	Urea cycle; Arginine and Proline Metabolism	-0.566508	0.14358	HMDB0003357	No
N-octanoylglutamine	Lipid	Fatty Acid Metabolism (Acyl Glutamine)	-0.596783	0.144766		No
guanosine	Nucleotide	Purine Metabolism, Guanine containing	-0.503731	0.14527	HMDB0000133	No
3-hydroxyoctanoylcarnitine (1)	Lipid	Fatty Acid Metabolism (Acyl Carnitine, Hydroxy)	-0.94226	0.146384		No
tricarballylate	Energy	TCA Cycle	0.299112	0.149194	HMDB0031193	No
succinylcarnitine (C4-DC)	Energy	TCA Cycle	-1.47381	0.151473	HMDB0061717	No
cysteinylglycine disulfide*	Amino Acid	Glutathione Metabolism	-1.16018	0.151623	HMDB0000709	No
urea	Amino Acid	Urea cycle; Arginine and Proline Metabolism	-1.84716	0.154985	HMDB0000294	No
3'-a-sialyl-N-acetyllactosamine	Carbohydrate	Aminosugar Metabolism	-1.17126	0.155944	HMDB0006581	No
glucuronide of C12H20O3 (1)*	Partially Characterized Molecules	Partially Characterized Molecules	-0.146756	0.156803		No
allantoin	Nucleotide	Purine Metabolism, (Hypo)Xanthine/Inosine containing	-1.23143	0.157855	HMDB0000462	No
glutamine conjugate of C10H16O2 (2)*	Partially Characterized Molecules	Partially Characterized Molecules	-0.723865	0.158747		No
gamma-glutamylvaline	Peptide	Gamma-glutamyl Amino Acid	-2.10085	0.16137	HMDB0011172	No
4-hydroxyphenylacetate	Amino Acid	Phenylalanine Metabolism	-0.574075	0.161741	HMDB0000020	No
1,5-anhydroglucitol (1,5-AG)	Carbohydrate	Glycolysis, Gluconeogenesis, and Pyruvate Metabolism	-0.980476	0.162544	HMDB0002712	No
trimethylamine N-oxide	Lipid	Phospholipid Metabolism	-1.07044	0.163562	HMDB0000925	No
alpha-ketoglutaramate*	Amino Acid	Glutamate Metabolism	-0.846636	0.165705	HMDB0001552	No
glycine conjugate of C10H14O2 (1)*	Partially Characterized Molecules	Partially Characterized Molecules	-0.428808	0.165824		No
allantoic acid	Nucleotide	Purine Metabolism, (Hypo)Xanthine/Inosine containing	-0.235699	0.166403	HMDB0001209	No
glutamine conjugate of C8H12O2 (2)*	Partially Characterized Molecules	Partially Characterized Molecules	-0.720226	0.168284		No
2-methylcitrate	Energy	TCA Cycle	-0.982555	0.170003	HMDB0000379	No
sarcosine	Amino Acid	Glycine, Serine and Threonine Metabolism	-0.961848	0.170521	HMDB0000271	No
hypotaurine	Amino Acid	Methionine, Cysteine, SAM and Taurine Metabolism	-0.865338	0.171182	HMDB0000965	No
proline	Amino Acid	Urea cycle; Arginine and Proline Metabolism	-1.09847	0.172653	HMDB0000162,HMDB0003411	No
saccharopine	Amino Acid	Lysine Metabolism	-0.567049	0.174474	HMDB0000279	No
1-methyl-5-imidazolelactate	Amino Acid	Histidine Metabolism	-0.363587	0.174499		No
tyramine O-sulfate	Amino Acid	Tyrosine Metabolism	0.352932	0.174749	HMDB0006409	No
phenylacetylglutamate	Peptide	Acetylated Peptides	0.632205	0.175099	HMDB0059772	No
threonine	Amino Acid	Glycine, Serine and Threonine Metabolism	-1.59807	0.176828	HMDB0000167	No
3-hydroxysebacate	Lipid	Fatty Acid, Monohydroxy	-0.396808	0.17739	HMDB0000350	No
17alpha-hydroxypregnanolone glucuronide	Lipid	Pregnenolone Steroids	-1.03312	0.179518		No
1-carboxyethyltyrosine	Amino Acid	Tyrosine Metabolism	1.23036	0.183875		No
4-acetamidobutanoate	Amino Acid	Polyamine Metabolism	-1.20117	0.186742	HMDB0003681	No
isocaproylglutamine	Lipid	Fatty Acid Metabolism (Acyl Glutamine)	-0.659253	0.187987		No
N-acetylthreonine	Amino Acid	Glycine, Serine and Threonine Metabolism	-1.16863	0.188509	HMDB0062557	No
(2 or 3)-decenoate (10:1n7 or n8)	Lipid	Medium Chain Fatty Acid	-0.72899	0.189114		No
4-hydroxyphenylacetylglutamine	Peptide	Acetylated Peptides	-0.658583	0.189545		No
3-hydroxyphenylacetate sulfate	Amino Acid	Tyrosine Metabolism	0.300959	0.190674		No
behenoyl sphingomyelin (d18:1/22:0)*	Lipid	Sphingomyelins	0.724798	0.191677	HMDB0012103	No
3-hydroxyoctanoylcarnitine (2)	Lipid	Fatty Acid Metabolism (Acyl Carnitine, Hydroxy)	-0.439315	0.191699		No
carnitine of C10H14O2 (2)*	Partially Characterized Molecules	Partially Characterized Molecules	0.592771	0.192149		No
N-acetylcarnosine	Amino Acid	Histidine Metabolism	-1.06229	0.194057	HMDB0012881	No
(R)-3-hydroxybutyrylcarnitine	Lipid	Fatty Acid Metabolism (Acyl Carnitine, Hydroxy)	-0.272498	0.195978	HMDB0013127	No
glycocholenate sulfate*	Lipid	Secondary Bile Acid Metabolism	-0.860449	0.197087		No
N-methylglutamate	Amino Acid	Glutamate Metabolism	-0.126999	0.19794	HMDB0062660	No
indole-3-carboxylate	Amino Acid	Tryptophan Metabolism	0.516647	0.200941	HMDB0003320	No
succinylglutamine	Amino Acid	Glutamate Metabolism	-0.95466	0.202539		No
3,4-dihydroxyphenylacetate sulfate	Amino Acid	Tyrosine Metabolism	0.427996	0.204025		No
homoarginine	Amino Acid	Urea cycle; Arginine and Proline Metabolism	-0.283395	0.204487	HMDB0000670	No
4-hydroxyphenylacetoylcarnitine	Amino Acid	Tyrosine Metabolism	-0.661662	0.204615		No
methionine sulfoxide	Amino Acid	Methionine, Cysteine, SAM and Taurine Metabolism	-0.919019	0.204691	HMDB0002005	No
N2,N5-diacetylornithine	Amino Acid	Urea cycle; Arginine and Proline Metabolism	-0.537795	0.205041	HMDB0240345	No
cis-urocanate	Amino Acid	Histidine Metabolism	-0.45923	0.205565	HMDB0034174	No
cis-3,4-methyleneheptanoylcarnitine	Lipid	Fatty Acid Metabolism (Acyl Carnitine, Medium Chain)	-0.332966	0.205818		No
lyxonate	Carbohydrate	Pentose Metabolism	-0.733171	0.206607	HMDB0060255	No
glycoursodeoxycholate	Lipid	Secondary Bile Acid Metabolism	-0.343369	0.209177	HMDB0000708	No
glucuronide of C10H18O2 (10)*	Partially Characterized Molecules	Partially Characterized Molecules	-0.318889	0.209757		No
glutamine conjugate of C8H12O2 (1)*	Partially Characterized Molecules	Partially Characterized Molecules	-0.570653	0.210989		No
hexanoylcarnitine (C6)	Lipid	Fatty Acid Metabolism (Acyl Carnitine, Medium Chain)	-0.68611	0.214435	HMDB0000756	No
ornithine	Amino Acid	Urea cycle; Arginine and Proline Metabolism	-1.01326	0.216525	HMDB0000214	No
kynurenine	Amino Acid	Tryptophan Metabolism	-0.395847	0.216559	HMDB0000684	No
mevalonolactone	Lipid	Mevalonate Metabolism	-0.632456	0.218588	HMDB0006024	No
isovalerylglycine	Amino Acid	Leucine, Isoleucine and Valine Metabolism	0.4676	0.220675	HMDB00678	No
2-octenoylglycine	Lipid	Fatty Acid Metabolism (Acyl Glycine)	-0.295129	0.220912	HMDB0094801	No
dimethylguanidino valeric acid (DMGV)*	Amino Acid	Urea cycle; Arginine and Proline Metabolism	-0.455236	0.221414		No
isoputreanine	Amino Acid	Polyamine Metabolism	-1.11131	0.222663	HMDB0006009	No
gamma-glutamylisoleucine*	Peptide	Gamma-glutamyl Amino Acid	-1.49475	0.22356	HMDB0011170	No
androstenediol (3beta,17beta) disulfate (1)	Lipid	Androgenic Steroids	-0.331378	0.227008	HMDB0240313	No
N-acetylglycine	Amino Acid	Glycine, Serine and Threonine Metabolism	-0.479372	0.227441	HMDB0000532	No
2-hydroxy-4-(methylthio)butanoic acid	Amino Acid	Methionine, Cysteine, SAM and Taurine Metabolism	-0.789964	0.228705	HMDB0037115	No
thymine	Nucleotide	Pyrimidine Metabolism, Thymine containing	0.91441	0.233603	HMDB0000262	No
2-hydroxybutyrate/2-hydroxyisobutyrate	Amino Acid	Glutathione Metabolism	-1.20925	0.233903	HMDB0000729,HMDB00008	No
vanillic alcohol sulfate	Amino Acid	Tyrosine Metabolism	0.16927	0.233935	HMDB0041788	No
3-(4-hydroxyphenyl)lactate	Amino Acid	Tyrosine Metabolism	-0.282831	0.236158	HMDB0000755	No
decanoylcarnitine (C10)	Lipid	Fatty Acid Metabolism (Acyl Carnitine, Medium Chain)	-0.527367	0.236625	HMDB0000651	No
anserine	Amino Acid	Histidine Metabolism	0.115599	0.237266	HMDB0000194	No
N2-methylguanosine	Nucleotide	Purine Metabolism, Guanine containing	-1.2706	0.23841	HMDB0005862	No
4-octenedioate	Lipid	Fatty Acid, Dicarboxylate	-0.644643	0.240457	HMDB0004982	No
glucuronide of C9H10O4 (1)*	Partially Characterized Molecules	Partially Characterized Molecules	0.321508	0.241025		No
orotate	Nucleotide	Pyrimidine Metabolism, Orotate containing	-0.672534	0.241978	HMDB0000226	No
bilirubin degradation product, C16H18N2O5 (3)**	Partially Characterized Molecules	Partially Characterized Molecules	-0.940224	0.243007		No
gamma-carboxyglutamate	Amino Acid	Glutamate Metabolism	-1.06858	0.243179	HMDB0041900	No
5-methylthioribose**	Amino Acid	Methionine, Cysteine, SAM and Taurine Metabolism	-1.09253	0.244198	HMDB0001087	No
imidazole lactate	Amino Acid	Histidine Metabolism	-0.782237	0.24539	HMDB0002320	No
indolelactate	Amino Acid	Tryptophan Metabolism	-0.646314	0.247247	HMDB0000671	No
laurylcarnitine (C12)	Lipid	Fatty Acid Metabolism (Acyl Carnitine, Medium Chain)	-0.268099	0.247693	HMDB000225	No
spermine	Amino Acid	Polyamine Metabolism	-0.0248987	0.248949	HMDB0001256	No
trans-3,4-methyleneheptanoylcarnitine	Lipid	Fatty Acid Metabolism (Acyl Carnitine, Monounsaturated)	0.379262	0.249002		No
tetrahydrocortisol glucuronide	Lipid	Corticosteroids	-1.12729	0.249125		No
4-hydroxyphenylpyruvate	Amino Acid	Tyrosine Metabolism	-0.399373	0.250114	HMDB0000707	No
azeloylcarnitine (C9-DC)	Lipid	Fatty Acid Metabolism (Acyl Carnitine, Dicarboxylate)	0.412378	0.254028		No
isoleucylhydroxyproline*	Peptide	Dipeptide Derivative	-0.948565	0.257535	HMDB0028908	No
phenylacetylcarnitine	Peptide	Acetylated Peptides	0.254334	0.257545		No
epiandrosterone glucuronide	Lipid	Androgenic Steroids	-0.481079	0.258601		No
1-methylhistamine	Amino Acid	Histidine Metabolism	-0.909265	0.259008	HMDB0000898	No
N-acetylhistamine	Amino Acid	Histidine Metabolism	0.319452	0.262231	HMDB0013253	No
lactodifucotetraose	Carbohydrate	Disaccharides and Oligosaccharides	-0.70198	0.269594		No
glycylvaline	Peptide	Dipeptide	-0.499174	0.271068	HMDB0028854	No
lignoceroyl sphingomyelin (d18:1/24:0)	Lipid	Sphingomyelins	0.456892	0.273721	HMDB0011697	No
dehydroepiandrosterone glucuronide	Lipid	Androgenic Steroids	-0.42989	0.275639	HMDB0010348	No
cysteine	Amino Acid	Methionine, Cysteine, SAM and Taurine Metabolism	-1.26403	0.27615	HMDB0000574	No
deoxycarnitine	Lipid	Carnitine Metabolism	-0.328719	0.276934	HMDB0001161	No
1-stearoyl-2-arachidonoyl-GPE (18:0/20:4)	Lipid	Phosphatidylethanolamine (PE)	0.658329	0.278828	HMDB0009003	No
5-hydroxyindole sulfate	Amino Acid	Tryptophan Metabolism	0.0784391	0.280935		No
indoxyl glucuronide	Amino Acid	Tryptophan Metabolism	-0.43875	0.280982	HMDB0010319	No
N3-methyluridine	Nucleotide	Pyrimidine Metabolism, Uracil containing	-1.16459	0.281595	HMDB0004813	No
glutamine	Amino Acid	Glutamate Metabolism	-1.34313	0.282001	HMDB0000641	No
glucuronide of C12H22O3 (1)*	Partially Characterized Molecules	Partially Characterized Molecules	-0.227832	0.28419		No
allo-threonine	Amino Acid	Glycine, Serine and Threonine Metabolism	-0.51603	0.284415	HMDB0004041	No
adipate (C6-DC)	Lipid	Fatty Acid, Dicarboxylate	-0.271133	0.284818	HMDB0000448	No
phenylacetylglycine	Peptide	Acetylated Peptides	0.397712	0.287937	HMDB0000821	No
3-hydroxyhexanoate	Lipid	Fatty Acid, Monohydroxy	-0.360364	0.288375	HMDB0061652,HMDB0010718	No
bilirubin degradation product, C16H18N2O5 (1)**	Partially Characterized Molecules	Partially Characterized Molecules	-0.744477	0.289667		No
glucuronide of C10H18O2 (4)*	Partially Characterized Molecules	Partially Characterized Molecules	0.0187892	0.290797		No
2-pentenoylglycine	Lipid	Fatty Acid Metabolism (Acyl Glycine)	0.317307	0.291638		No
glucuronide of C10H18O2 (12)*	Partially Characterized Molecules	Partially Characterized Molecules	-0.550205	0.293633		No
taurochenodeoxycholic acid 3-sulfate	Lipid	Secondary Bile Acid Metabolism	-0.364752	0.294948	HMDB0002486	No
1-palmitoyl-2-arachidonoyl-GPC (16:0/20:4n6)	Lipid	Phosphatidylcholine (PC)	0.45516	0.295423	HMDB0007982	No
suberylglycine	Lipid	Fatty Acid Metabolism (Acyl Glycine)	-0.336597	0.296249	HMDB0000953	No
3-methyl-2-oxovalerate	Amino Acid	Leucine, Isoleucine and Valine Metabolism	-0.636498	0.296735	HMDB0000491	No
tetrahydrocorticosterone glucuronide	Lipid	Corticosteroids	-0.731962	0.296804		No
glucuronide of C10H18O2 (2)*	Partially Characterized Molecules	Partially Characterized Molecules	0.0747453	0.297179		No
guanosine-3',5'-cyclic monophosphate (cGMP)	Nucleotide	Purine Metabolism, Guanine containing	-0.647184	0.299453	HMDB0001314	No
3-hydroxyproline	Amino Acid	Urea cycle; Arginine and Proline Metabolism	-0.536368	0.300068	HMDB0002113	No
glycine conjugate of C9H16O2*	Partially Characterized Molecules	Partially Characterized Molecules	0.105315	0.301498		No
glutamine conjugate of C6H10O2 (1)*	Partially Characterized Molecules	Partially Characterized Molecules	0.338997	0.30201		No
guanidinosuccinate	Amino Acid	Guanidino and Acetamido Metabolism	0.809234	0.303144	HMDB0003157	No
chenodeoxycholic acid sulfate (1)	Lipid	Primary Bile Acid Metabolism	-0.294416	0.306558	HMDB0002522	No
glutamine conjugate of C8H12O2 (3)*	Partially Characterized Molecules	Partially Characterized Molecules	0.300344	0.310814		No
S-adenosylhomocysteine (SAH)	Amino Acid	Methionine, Cysteine, SAM and Taurine Metabolism	-0.688613	0.311821	HMDB00939	No
pseudouridine	Nucleotide	Pyrimidine Metabolism, Uracil containing	-1.5166	0.313739	HMDB0000767	No
3-hydroxyadipate	Lipid	Fatty Acid, Dicarboxylate	-0.672698	0.314373	HMDB0000345	No
2-methylbutyrylglycine	Amino Acid	Leucine, Isoleucine and Valine Metabolism	0.424484	0.314619	HMDB0000339	No
threonate	Cofactors and Vitamins	Ascorbate and Aldarate Metabolism	-0.302708	0.315728	HMDB0062620,HMDB0000943	No
xanthine	Nucleotide	Purine Metabolism, (Hypo)Xanthine/Inosine containing	-0.772367	0.317279	HMDB0000292	No
4-guanidinobutanoate	Amino Acid	Guanidino and Acetamido Metabolism	-0.408739	0.317889	HMDB0003464	No
dehydroascorbate	Cofactors and Vitamins	Ascorbate and Aldarate Metabolism	-0.177376	0.321177	HMDB0001264	No
N2-acetyl,N6-methyllysine	Amino Acid	Lysine Metabolism	-0.483108	0.322518		No
glycochenodeoxycholate 3-sulfate	Lipid	Primary Bile Acid Metabolism	-0.383528	0.322912	HMDB0002409,HMDB0002496,HMDB0002497	No
gulonate*	Cofactors and Vitamins	Ascorbate and Aldarate Metabolism	-1.04936	0.325548	HMDB0003290	No
glucuronide of C10H18O2 (9)*	Partially Characterized Molecules	Partially Characterized Molecules	0.0935881	0.327618		No
argininosuccinate	Amino Acid	Urea cycle; Arginine and Proline Metabolism	-0.518801	0.3301	HMDB0000052	No
spermidine	Amino Acid	Polyamine Metabolism	-0.299951	0.331154	HMDB0001257	No
taurocholenate sulfate*	Lipid	Secondary Bile Acid Metabolism	-0.362938	0.331658		No
cortisol	Lipid	Corticosteroids	-0.561739	0.333037	HMDB0000063	No
suberoylcarnitine (C8-DC)	Lipid	Fatty Acid Metabolism (Acyl Carnitine, Dicarboxylate)	-0.296204	0.333797		No
pregnanediol-3-glucuronide	Lipid	Progestin Steroids	-0.438003	0.334085	HMDB0010318	No
picolinate	Amino Acid	Tryptophan Metabolism	-0.607443	0.335492	HMDB0002243	No
glycerophosphorylcholine (GPC)	Lipid	Phospholipid Metabolism	0.954149	0.337933	HMDB0000086	No
creatine	Amino Acid	Creatine Metabolism	-0.14357	0.338416	HMDB0000064	No
pterin	Cofactors and Vitamins	Pterin Metabolism	-0.708849	0.342059	HMDB0000802	No
3-methylglutaconate	Amino Acid	Leucine, Isoleucine and Valine Metabolism	-0.494489	0.343165	HMDB0000522	No
androsterone glucuronide	Lipid	Androgenic Steroids	-0.465165	0.345056	HMDB0002829	No
5-hydroxypicolinic acid	Amino Acid	Tryptophan Metabolism	0.239025	0.34929		No
glucuronide of C8H16O2 (2)*	Partially Characterized Molecules	Partially Characterized Molecules	0.132104	0.349629	HMDB0010347	No
uridine	Nucleotide	Pyrimidine Metabolism, Uracil containing	-1.02039	0.35004	HMDB0000296	No
succinoyltaurine	Amino Acid	Methionine, Cysteine, SAM and Taurine Metabolism	-0.426273	0.352184		No
mannitol/sorbitol	Carbohydrate	Fructose, Mannose and Galactose Metabolism	-0.186186	0.353397	HMDB0000247,HMDB0000765	No
N-acetylasparagine	Amino Acid	Alanine and Aspartate Metabolism	-0.590026	0.353881	HMDB0006028	No
phenethylamine	Amino Acid	Phenylalanine Metabolism	-0.121174	0.358044	HMDB0012275	No
S-1-pyrroline-5-carboxylate	Amino Acid	Glutamate Metabolism	-0.620156	0.358086	HMDB0001301	No
cholesterol sulfate	Lipid	Sterol	0.173803	0.360039	HMDB00653	No
xylose	Carbohydrate	Pentose Metabolism	-0.444795	0.361217	HMDB0000098	No
1-(1-enyl-stearoyl)-2-arachidonoyl-GPE (P-18:0/20:4)*	Lipid	Plasmalogen	0.297914	0.361504	HMDB0005779	No
N1,N12-diacetylspermine	Amino Acid	Polyamine Metabolism	-0.569286	0.361975	HMDB0002172	No
gamma-glutamylphenylalanine	Peptide	Gamma-glutamyl Amino Acid	-0.572815	0.363941	HMDB0000594	No
glucuronide of C10H18O2 (3)*	Partially Characterized Molecules	Partially Characterized Molecules	0.0125629	0.36558		No
glycocholate glucuronide (1)	Lipid	Primary Bile Acid Metabolism	-0.0929584	0.36594		No
pimeloylcarnitine/3-methyladipoylcarnitine (C7-DC)	Lipid	Fatty Acid Metabolism (Acyl Carnitine, Dicarboxylate)	0.727773	0.367049		No
glucuronide of C8H14O2 (3)*	Partially Characterized Molecules	Partially Characterized Molecules	0.150312	0.368304		No
heptanoyl glycine	Lipid	Fatty Acid Metabolism (Acyl Glycine)	-0.526641	0.372311	HMDB0013010	No
carnitine of C10H14O2 (4)*	Partially Characterized Molecules	Partially Characterized Molecules	-0.29947	0.372845		No
3-methoxytyrosine	Amino Acid	Tyrosine Metabolism	-0.743732	0.373045	HMDB0001434	No
2-methylhexanoylcarnitine	Lipid	Fatty Acid Metabolism (Acyl Carnitine, Medium Chain)	-0.364621	0.374283		No
hexanoylglycine	Lipid	Fatty Acid Metabolism (Acyl Glycine)	-0.287628	0.374768	HMDB0000701	No
dopamine 3-O-sulfate	Amino Acid	Tyrosine Metabolism	0.0502689	0.374822	HMDB0006275	No
leucine	Amino Acid	Leucine, Isoleucine and Valine Metabolism	-0.796238	0.381249	HMDB0000687	No
N-octanoylglycine	Lipid	Fatty Acid Metabolism (Acyl Glycine)	-0.447637	0.38213	HMDB0000832	No
S-methylcysteine sulfoxide	Amino Acid	Methionine, Cysteine, SAM and Taurine Metabolism	-0.327397	0.383777	HMDB0029432	No
3-aminoisobutyrate	Nucleotide	Pyrimidine Metabolism, Thymine containing	-0.230079	0.38734	HMDB0002166	No
N-carbamoylaspartate	Nucleotide	Pyrimidine Metabolism, Orotate containing	-0.400913	0.388138	HMDB0000828	No
hydantoin-5-propionate	Amino Acid	Histidine Metabolism	0.602379	0.38938	HMDB0001212	No
N-acetyl-beta-alanine	Nucleotide	Pyrimidine Metabolism, Uracil containing	-1.00647	0.390044	HMDB0061880	No
sphingomyelin (d18:1/24:1, d18:2/24:0)*	Lipid	Sphingomyelins	0.365164	0.39039	HMDB0012107	No
taurodeoxycholic acid 3-sulfate	Lipid	Secondary Bile Acid Metabolism	0.265997	0.391534		No
pantoate	Cofactors and Vitamins	Pantothenate and CoA Metabolism	0.165183	0.392798	HMDB0240389	No
3'-sialyllactose	Carbohydrate	Disaccharides and Oligosaccharides	-0.466426	0.395683	HMDB0000825	No
3-hydroxyhexanoylcarnitine (1)	Lipid	Fatty Acid Metabolism (Acyl Carnitine, Hydroxy)	-0.446514	0.396702		No
undecenoylcarnitine (C11:1)	Lipid	Fatty Acid Metabolism (Acyl Carnitine, Monounsaturated)	-0.33416	0.398678		No
glycolithocholate sulfate*	Lipid	Secondary Bile Acid Metabolism	-0.275576	0.399439	HMDB0002639	No
N-acetylglucosaminylasparagine	Carbohydrate	Aminosugar Metabolism	-0.948511	0.401634	HMDB0000489	No
cystathionine	Amino Acid	Methionine, Cysteine, SAM and Taurine Metabolism	0.242713	0.404253	HMDB0000099	No
ursocholate	Lipid	Secondary Bile Acid Metabolism	0.0085846	0.405256	HMDB0000917	No
xanthurenate	Amino Acid	Tryptophan Metabolism	-0.45292	0.40688	HMDB0000881	No
choline phosphate	Lipid	Phospholipid Metabolism	0.336327	0.407894	HMDB0001565	No
glucuronide of C10H18O2 (8)*	Partially Characterized Molecules	Partially Characterized Molecules	0.03094	0.408308		No
3-hydroxyphenylacetoylcarnitine	Amino Acid	Tyrosine Metabolism	-0.162795	0.410092		No
alanine	Amino Acid	Alanine and Aspartate Metabolism	-0.757701	0.413885	HMDB0000161	No
N-acetylisoleucine	Amino Acid	Leucine, Isoleucine and Valine Metabolism	-0.823829	0.417979	HMDB0061684	No
phenol sulfate	Amino Acid	Tyrosine Metabolism	0.314364	0.419416	HMDB0060015	No
N2-acetyl,N6,N6-dimethyllysine	Amino Acid	Lysine Metabolism	-0.451649	0.419477		No
carnitine of C10H14O2 (5)*	Partially Characterized Molecules	Partially Characterized Molecules	-0.267307	0.420756		No
glycoursodeoxycholic acid sulfate (1)	Lipid	Secondary Bile Acid Metabolism	-0.198712	0.422883		No
chiro-inositol	Lipid	Inositol Metabolism	-0.0327648	0.42432	HMDB0240209	No
1-palmitoyl-2-oleoyl-GPC (16:0/18:1)	Lipid	Phosphatidylcholine (PC)	0.115565	0.428316	HMDB0007972	No
sphingosine	Lipid	Sphingosines	0.0817198	0.428694	HMDB0000252	No
3alpha,21-dihydroxy-5beta-pregnane-11,20-dione 21-glucuronide	Lipid	Corticosteroids	-0.522673	0.429221		No
sucrose	Carbohydrate	Disaccharides and Oligosaccharides	0.0827062	0.429233	HMDB0000258	No
indolepropionylglycine	Amino Acid	Tryptophan Metabolism	-0.244832	0.42928		No
3-methylglutarate/2-methylglutarate	Lipid	Fatty Acid, Dicarboxylate	-0.324972	0.430006	HMDB0000422,HMDB0000752	No
cysteine-glutathione disulfide	Amino Acid	Glutathione Metabolism	0.396875	0.43036	HMDB0000656	No
3-carboxyadipate	Lipid	Fatty Acid, Dicarboxylate	-0.324113	0.430944		No
2-octenoylglutamine	Lipid	Fatty Acid Metabolism (Acyl Glutamine)	-0.198593	0.43324		No
dopamine 4-sulfate	Amino Acid	Tyrosine Metabolism	0.0532321	0.434535	HMDB0004148	No
glucuronate	Carbohydrate	Aminosugar Metabolism	-0.334105	0.441502	HMDB0000127	No
ribonate	Carbohydrate	Pentose Metabolism	-0.795689	0.44273	HMDB0000867	No
suberate (C8-DC)	Lipid	Fatty Acid, Dicarboxylate	-0.625645	0.444198	HMDB0000893	No
3-methoxytyramine sulfate	Amino Acid	Tyrosine Metabolism	0.179339	0.448368		No
tigloylglycine	Amino Acid	Leucine, Isoleucine and Valine Metabolism	0.437913	0.449263	HMDB0000959	No
N6-methyladenosine	Nucleotide	Purine Metabolism, Adenine containing	-0.182961	0.450037	HMDB0004044	No
S-methylmethionine	Amino Acid	Methionine, Cysteine, SAM and Taurine Metabolism	-0.152573	0.450231	HMDB0038670	No
5-dodecenoylcarnitine (C12:1)	Lipid	Fatty Acid Metabolism (Acyl Carnitine, Monounsaturated)	-0.217222	0.45268	HMDB13326	No
carnitine of C10H14O2 (1)*	Partially Characterized Molecules	Partially Characterized Molecules	0.32113	0.453393		No
serine	Amino Acid	Glycine, Serine and Threonine Metabolism	-0.974684	0.453731	HMDB0000187	No
N2-acetyllysine	Amino Acid	Lysine Metabolism	-0.471277	0.455484	HMDB0000446	No
cholesterol	Lipid	Sterol	0.203165	0.455564	HMDB0000067	No
arabitol/xylitol	Carbohydrate	Pentose Metabolism	-0.498138	0.457742	HMDB0001851,HMDB0000568,HMDB0002917	No
azelate (C9-DC)	Lipid	Fatty Acid, Dicarboxylate	-0.385128	0.458114	HMDB0000784	No
palmitoyl sphingomyelin (d18:1/16:0)	Lipid	Sphingomyelins	0.169694	0.459483	HMDB0010169	No
5-hydroxyindole glucuronide	Amino Acid	Tryptophan Metabolism	0.108965	0.459877		No
2-oxoarginine*	Amino Acid	Urea cycle; Arginine and Proline Metabolism	-0.249091	0.460587	HMDB0004225	No
m-tyramine sulfate	Amino Acid	Tyrosine Metabolism	0.027013	0.460665		No
glucuronide of C8H18O2 (1)*	Partially Characterized Molecules	Partially Characterized Molecules	0.0763943	0.462736		No
kynurenate	Amino Acid	Tryptophan Metabolism	0.734866	0.46519	HMDB0000715	No
N-succinyl-isoleucine	Amino Acid	Leucine, Isoleucine and Valine Metabolism	0.548294	0.468475		No
2-aminooctanoate	Lipid	Fatty Acid, Amino	-0.344828	0.469482	HMDB0000991	No
N-acetylmethionine	Amino Acid	Methionine, Cysteine, SAM and Taurine Metabolism	0.559258	0.469871	HMDB0011745	No
3-phosphoglycerate	Carbohydrate	Glycolysis, Gluconeogenesis, and Pyruvate Metabolism	0.304339	0.471536	HMDB0000807	No
N-acetylmethionine sulfoxide	Amino Acid	Methionine, Cysteine, SAM and Taurine Metabolism	-0.403958	0.476193		No
mesaconate (methylfumarate)	Energy	TCA Cycle	-0.399298	0.477515	HMDB0000749	No
5,6-dihydrothymine	Nucleotide	Pyrimidine Metabolism, Thymine containing	-0.697163	0.482838	HMDB0000079	No
lithocholate sulfate (1)	Lipid	Secondary Bile Acid Metabolism	-0.294258	0.483538		No
phenylacetylvaline	Peptide	Acetylated Peptides	0.356546	0.484279		No
glycine	Amino Acid	Glycine, Serine and Threonine Metabolism	-0.509341	0.486729	HMDB0000123	No
1-(1-enyl-palmitoyl)-2-oleoyl-GPE (P-16:0/18:1)*	Lipid	Plasmalogen	0.0968882	0.490276	HMDB0011342	No
cyclo(his-pro)	Peptide	Dipeptide	-0.385413	0.498103	HMDB0002053	No
pentose acid*	Partially Characterized Molecules	Partially Characterized Molecules	-0.170297	0.500791	HMDB0000892	No
tiglylcarnitine (C5:1-DC)	Amino Acid	Leucine, Isoleucine and Valine Metabolism	0.64942	0.501916	HMDB0002366	No
oxindolylalanine	Amino Acid	Tryptophan Metabolism	0.32908	0.502781		No
L-urobilin	Cofactors and Vitamins	Hemoglobin and Porphyrin Metabolism	-0.146408	0.503481	HMDB0004159	No
phenylacetylphenylalanine	Peptide	Acetylated Peptides	0.207899	0.505075	HMDB0002372	No
3-ureidopropionate	Nucleotide	Pyrimidine Metabolism, Uracil containing	-0.731599	0.50768	HMDB0000026	No
phenylacetylglutamine	Peptide	Acetylated Peptides	-0.650852	0.508726	HMDB0006344	No
ribitol	Carbohydrate	Pentose Metabolism	-0.389522	0.509355	HMDB0002917,HMDB0001851,HMDB0000568,HMDB0000508	No
orotidine	Nucleotide	Pyrimidine Metabolism, Orotate containing	0.252943	0.509392	HMDB0000788	No
methylsuccinoylcarnitine	Amino Acid	Leucine, Isoleucine and Valine Metabolism	-0.467285	0.510931		No
phenylacetylalanine	Peptide	Acetylated Peptides	0.203097	0.511568		No
xanthopterin	Cofactors and Vitamins	Pterin Metabolism	-0.614865	0.512948		No
1-stearoyl-2-oleoyl-GPC (18:0/18:1)	Lipid	Phosphatidylcholine (PC)	0.123147	0.514526	HMDB0008038	No
glucuronide of C10H18O2 (5)*	Partially Characterized Molecules	Partially Characterized Molecules	0.0311749	0.514947		No
gamma-glutamylleucine	Peptide	Gamma-glutamyl Amino Acid	-0.246535	0.516303	HMDB0011171	No
phenylacetylserine	Peptide	Acetylated Peptides	0.374432	0.518441		No
phosphoethanolamine	Lipid	Phospholipid Metabolism	-0.245854	0.523748	HMDB0000224	No
C-glycosyltryptophan	Amino Acid	Tryptophan Metabolism	-0.792449	0.526657	HMDB0240296	No
N-methylleucine	Amino Acid	Leucine, Isoleucine and Valine Metabolism	0.0245427	0.528431		No
indoleacetoylcarnitine*	Amino Acid	Tryptophan Metabolism	0.140032	0.529302		No
N-acetylhistidine	Amino Acid	Histidine Metabolism	-0.613933	0.53129	HMDB0032055	No
andro steroid monosulfate C19H28O6S (1)*	Lipid	Androgenic Steroids	-0.181819	0.531834	HMDB0002759	No
N,N-dimethyl-5-aminovalerate	Amino Acid	Lysine Metabolism	0.112283	0.533678		No
3-(3-amino-3-carboxypropyl)uridine*	Nucleotide	Pyrimidine Metabolism, Uracil containing	-0.790512	0.53419		No
glucuronide of C10H18O2 (7)*	Partially Characterized Molecules	Partially Characterized Molecules	0.0234227	0.537394		No
pyridoxamine	Cofactors and Vitamins	Vitamin B6 Metabolism	-0.114181	0.538009	HMDB0001431	No
5-methyluridine (ribothymidine)	Nucleotide	Pyrimidine Metabolism, Uracil containing	-0.43521	0.538665	HMDB0000884	No
1-carboxyethylvaline	Amino Acid	Leucine, Isoleucine and Valine Metabolism	0.466958	0.539338		No
phosphate	Energy	Oxidative Phosphorylation	-0.63313	0.540009	HMDB0001429	No
3-ureidoisobutyrate	Nucleotide	Pyrimidine Metabolism, Uracil containing	-0.365542	0.54703	HMDB0002031	No
gamma-CEHC glucuronide*	Cofactors and Vitamins	Tocopherol Metabolism	-0.164449	0.547223		No
3-methyladipate	Lipid	Fatty Acid, Dicarboxylate	0.467236	0.549205	HMDB0000555	No
glutamine conjugate of C8H12O4 (1)*	Partially Characterized Molecules	Partially Characterized Molecules	0.116898	0.549267		No
sedoheptulose	Carbohydrate	Pentose Metabolism	-0.161842	0.549565	HMDB0003219	No
5-hydroxymethyl-2-furoic acid	Amino Acid	Tyrosine Metabolism	0.0335221	0.553881	HMDB0002432	No
hypoxanthine	Nucleotide	Purine Metabolism, (Hypo)Xanthine/Inosine containing	0.3543	0.554205	HMDB0000157	No
phenylacetylthreonine	Peptide	Acetylated Peptides	0.266449	0.558911		No
glycerol	Lipid	Glycerolipid Metabolism	0.0130959	0.564787	HMDB0000131	No
N-acetyl-1-methylhistidine*	Amino Acid	Histidine Metabolism	-0.40517	0.564983	HMDB0240340	No
11-ketoetiocholanolone glucuronide	Lipid	Androgenic Steroids	0.324994	0.567229		No
1-carboxyethylisoleucine	Amino Acid	Leucine, Isoleucine and Valine Metabolism	0.315748	0.568784		No
N-acetyl-aspartyl-glutamate (NAAG)	Amino Acid	Glutamate Metabolism	-0.392943	0.570177	HMDB0001067	No
tyramine	Amino Acid	Tyrosine Metabolism	-0.389225	0.57049	HMDB0000306	No
S-adenosylmethionine (SAM)	Amino Acid	Methionine, Cysteine, SAM and Taurine Metabolism	-0.279902	0.577282	HMDB0001185	No
androstenediol (3beta,17beta) monosulfate (1)	Lipid	Androgenic Steroids	0.0658842	0.580513	HMDB0240429	No
glucuronide of C14H22O4 (3)*	Partially Characterized Molecules	Partially Characterized Molecules	0.172599	0.580717		No
carnitine	Lipid	Carnitine Metabolism	-0.22026	0.581595	HMDB0000062	No
inosine	Nucleotide	Purine Metabolism, (Hypo)Xanthine/Inosine containing	0.0803771	0.582528	HMDB0000195	No
phenylacetylhistidine	Peptide	Acetylated Peptides	0.358473	0.582692		No
methionine sulfone	Amino Acid	Methionine, Cysteine, SAM and Taurine Metabolism	-0.442955	0.582933	HMDB0062174	No
cytosine	Nucleotide	Pyrimidine Metabolism, Cytidine containing	-0.332612	0.584429	HMDB0000630	No
1-carboxyethylhistidine	Amino Acid	Histidine Metabolism	0.273003	0.585759		No
5-hydroxyindoleacetate	Amino Acid	Tryptophan Metabolism	0.132959	0.58723	HMDB0000763	No
1-palmitoyl-2-linoleoyl-GPC (16:0/18:2)	Lipid	Phosphatidylcholine (PC)	0.111291	0.596954	HMDB0007973	No
1-methylguanidine	Amino Acid	Guanidino and Acetamido Metabolism	0.375024	0.598118	HMDB0001522	No
glucuronide of C19H28O4 (2)*	Partially Characterized Molecules	Partially Characterized Molecules	0.035742	0.603215		No
N-acetyl-2-aminooctanoate*	Lipid	Fatty Acid, Amino	-0.181907	0.60452	HMDB0059745	No
3-methylhistidine	Amino Acid	Histidine Metabolism	-0.0944063	0.608319	HMDB0000479	No
N-acetylkynurenine (2)	Amino Acid	Tryptophan Metabolism	-0.0628521	0.608755	HMDB0240342	No
vanillylmandelate (VMA)	Amino Acid	Tyrosine Metabolism	-0.554097	0.609396	HMDB0000291	No
uric acid ribonucleoside*	Nucleotide	Purine Metabolism, (Hypo)Xanthine/Inosine containing	-0.4177	0.611146	HMDB0029920	No
cortisol 21-sulfate	Lipid	Corticosteroids	-0.437776	0.613793	HMDB0062779	No
2-butenoylglycine	Lipid	Fatty Acid Metabolism (Acyl Glycine)	0.140892	0.614157		No
N-acetylproline	Amino Acid	Urea cycle; Arginine and Proline Metabolism	-0.169694	0.617563	HMDB0094701	No
methionine	Amino Acid	Methionine, Cysteine, SAM and Taurine Metabolism	-0.297598	0.622633	HMDB0000696	No
N6-carboxymethyllysine	Carbohydrate	Advanced Glycation End-product	-0.317887	0.622996	HMDB0240347	No
N-acetylglutamine	Amino Acid	Glutamate Metabolism	-0.305581	0.625382	HMDB0006029	No
4-methylhexanoylglycine	Lipid	Fatty Acid Metabolism (Acyl Glycine)	-0.116187	0.626862		No
11beta-hydroxyandrosterone sulfate (1)	Lipid	Androgenic Steroids	0.245715	0.630594		No
trans-2-hexenoylglycine	Lipid	Fatty Acid Metabolism (Acyl Glycine)	0.0545453	0.63391		No
3,4-dihydroxyphenylacetate	Amino Acid	Tyrosine Metabolism	0.30411	0.634748	HMDB0001336	No
gamma-glutamylhistidine	Peptide	Gamma-glutamyl Amino Acid	-0.14449	0.636518	HMDB0029151	No
N-acetylglucosamine conjugate of C24H40O4 bile acid**	Partially Characterized Molecules	Partially Characterized Molecules	0.104853	0.637323		No
11-ketoetiocholanolone sulfate	Lipid	Androgenic Steroids	-0.194202	0.639314		No
N-succinyl-leucine	Amino Acid	Leucine, Isoleucine and Valine Metabolism	0.346484	0.646517		No
acetylagmatine	Amino Acid	Polyamine Metabolism	-0.0859518	0.652978		No
glucuronide of C12H22O4 (2)*	Partially Characterized Molecules	Partially Characterized Molecules	0.0802672	0.657658		No
N-acetylmethionylphenylalanine	Peptide	Dipeptide	0.329045	0.659193		No
m-tyramine	Amino Acid	Tyrosine Metabolism	-0.162609	0.660378	HMDB0004989	No
N-acetyl-3-methylhistidine*	Amino Acid	Histidine Metabolism	0.0825965	0.660704	HMDB0240341	No
S-carboxyethylcysteine	Amino Acid	Methionine, Cysteine, SAM and Taurine Metabolism	-0.0600935	0.662798		No
12-dehydrocholate	Lipid	Secondary Bile Acid Metabolism	-0.102079	0.663016	HMDB00400	No
N-acetylleucine	Amino Acid	Leucine, Isoleucine and Valine Metabolism	-0.242355	0.66324	HMDB0011756	No
xanthosine	Nucleotide	Purine Metabolism, (Hypo)Xanthine/Inosine containing	0.428337	0.664583	HMDB0000299	No
riboflavin (Vitamin B2)	Cofactors and Vitamins	Riboflavin Metabolism	-0.0398086	0.665961	HMDB0000244	No
tryptophan betaine	Amino Acid	Tryptophan Metabolism	-0.0505667	0.668121	HMDB0061115	No
cortisol 21-glucuronide	Lipid	Corticosteroids	-0.328322	0.671106		No
2-hydroxysebacate	Lipid	Fatty Acid, Dicarboxylate	-0.200141	0.671176	HMDB0000424	No
N-acetylcysteine	Amino Acid	Methionine, Cysteine, SAM and Taurine Metabolism	0.151528	0.674315	HMDB0001890	No
formiminoglutamate	Amino Acid	Histidine Metabolism	0.290055	0.677518	HMDB0000854	No
ascorbic acid 2-sulfate	Cofactors and Vitamins	Ascorbate and Aldarate Metabolism	-0.276783	0.679386	HMDB0060649	No
glucuronide of C10H18O2 (1)*	Partially Characterized Molecules	Partially Characterized Molecules	0.0153616	0.679806		No
glucuronide of C14H22O4 (2)*	Partially Characterized Molecules	Partially Characterized Molecules	0.187069	0.691271		No
glutamate	Amino Acid	Glutamate Metabolism	-0.32165	0.693472	HMDB0000148	No
3-sulfo-L-alanine	Amino Acid	Methionine, Cysteine, SAM and Taurine Metabolism	-0.0292278	0.69432	HMDB0002757	No
gamma-glutamyl-epsilon-lysine	Peptide	Gamma-glutamyl Amino Acid	-0.0583	0.696943	HMDB0003869	No
gamma-CEHC sulfate	Cofactors and Vitamins	Tocopherol Metabolism	-0.0890468	0.697164		No
pantothenate	Cofactors and Vitamins	Pantothenate and CoA Metabolism	0.10554	0.698928	HMDB0000210	No
lactose	Carbohydrate	Disaccharides and Oligosaccharides	0.139602	0.700722	HMDB0041627	No
deoxycholate	Lipid	Secondary Bile Acid Metabolism	-0.181526	0.701677	HMDB0000626	No
dopamine	Amino Acid	Tyrosine Metabolism	-0.358725	0.702304	HMDB0000073	No
phenylacetylaspartate	Peptide	Acetylated Peptides	-0.163584	0.703962	HMDB29355	No
16a-hydroxy DHEA 3-sulfate	Lipid	Androgenic Steroids	-0.0668253	0.705539	HMDB0062544	No
N-acetylphenylalanine	Amino Acid	Phenylalanine Metabolism	0.216166	0.705663	HMDB0000512	No
isocitric lactone	Energy	TCA Cycle	-0.244969	0.706878		No
11-dehydrocorticosterone sulfate	Lipid	Corticosteroids	-0.143991	0.708816		No
2-aminoheptanoate	Lipid	Fatty Acid, Amino	-0.278519	0.713946	HMDB0094649	No
1-palmitoyl-2-oleoyl-GPE (16:0/18:1)	Lipid	Phosphatidylethanolamine (PE)	-0.0827847	0.718032	HMDB0005320	No
1-carboxyethylleucine	Amino Acid	Leucine, Isoleucine and Valine Metabolism	0.233724	0.719886		No
galactosylglycerol	Lipid	Galactosyl Glycerolipids	-0.267791	0.721817	HMDB0006790	No
3-carboxy-4-methyl-5-pentyl-2-furanpropionate (3-CMPFP)**	Lipid	Fatty Acid, Dicarboxylate	-0.0606252	0.723996	HMDB0061643	No
delta-CEHC glucuronide	Cofactors and Vitamins	Tocopherol Metabolism	-0.140421	0.724657		No
3-methylglutarylcarnitine (2)	Amino Acid	Leucine, Isoleucine and Valine Metabolism	0.163668	0.726298	HMDB0000552	No
valylleucine	Peptide	Dipeptide	-0.212798	0.72789	HMDB0029131	No
glycerophosphoglycerol	Lipid	Glycerolipid Metabolism	0.307725	0.728899	HMDB0240316	No
5,6-dihydrouracil	Nucleotide	Pyrimidine Metabolism, Uracil containing	-0.41997	0.73137	HMDB0000076	No
pipecolate	Amino Acid	Lysine Metabolism	0.0579246	0.731582	HMDB0000070	No
dihydrobiopterin	Cofactors and Vitamins	Tetrahydrobiopterin Metabolism	0.199275	0.732548	HMDB0000038	No
hydroxy-N6,N6,N6-trimethyllysine*	Amino Acid	Lysine Metabolism	-0.376223	0.733439		No
guanine	Nucleotide	Purine Metabolism, Guanine containing	0.224573	0.734258	HMDB0000132	No
phenylalanylglycine	Peptide	Dipeptide	-0.207285	0.73635	HMDB0028995	No
2'-deoxyguanosine	Nucleotide	Purine Metabolism, Guanine containing	-0.225175	0.737066	HMDB0000085	No
catechol glucuronide	Amino Acid	Tyrosine Metabolism	-0.0338461	0.738399	HMDB0240490	No
homoserine	Amino Acid	Glycine, Serine and Threonine Metabolism	0.222611	0.74002	HMDB0000719	No
cyclo(pro-sulfo-tyr)*	Peptide	Dipeptide	0.108455	0.741379		No
serotonin	Amino Acid	Tryptophan Metabolism	0.158446	0.742147	HMDB0000259	No
pyridoxate	Cofactors and Vitamins	Vitamin B6 Metabolism	-0.06417	0.744246	HMDB0000017	No
isoxanthopterin	Cofactors and Vitamins	Pterin Metabolism	0.203872	0.748207	HMDB0000704	No
pregnenetriol sulfate*	Lipid	Pregnenolone Steroids	-0.0581456	0.751048		No
pyridoxal	Cofactors and Vitamins	Vitamin B6 Metabolism	-0.0634573	0.756442	HMDB0001545	No
trans-urocanate	Amino Acid	Histidine Metabolism	-0.171204	0.758124	HMDB0000301	No
pyridoxine (Vitamin B6)	Cofactors and Vitamins	Vitamin B6 Metabolism	-0.277355	0.759645	HMDB0000239	No
glycerol 3-phosphate	Lipid	Glycerolipid Metabolism	0.108204	0.761067	HMDB0000126	No
carboxymethylarginine	Amino Acid	Urea cycle; Arginine and Proline Metabolism	0.221578	0.767327	HMDB39111	No
alpha-CMBHC glucuronide	Cofactors and Vitamins	Tocopherol Metabolism	-0.0204414	0.767971		No
delta-CEHC sulfate	Cofactors and Vitamins	Tocopherol Metabolism	-0.0552045	0.768489		No
valine	Amino Acid	Leucine, Isoleucine and Valine Metabolism	-0.394479	0.781921	HMDB0000883	No
N-palmitoyl-sphingosine (d18:1/16:0)	Lipid	Ceramides	-0.113955	0.782394	HMDB0004949	No
glycodeoxycholate 3-sulfate	Lipid	Secondary Bile Acid Metabolism	0.0791522	0.782447		No
GlcNAc sulfate conjugate of C21H34O2 steroid**	Partially Characterized Molecules	Partially Characterized Molecules	-0.135297	0.784717		No
2'-O-methyluridine	Nucleotide	Pyrimidine Metabolism, Uracil containing	-0.115145	0.787079	HMDB0240328	No
N-acetylglucosamine conjugate of C24H38O4 bile acid**	Partially Characterized Molecules	Partially Characterized Molecules	-0.128468	0.788245		No
homocarnosine	Amino Acid	Histidine Metabolism	0.189279	0.789475	HMDB0000745	No
N-acetylhomocitrulline	Amino Acid	Urea cycle; Arginine and Proline Metabolism	-0.143718	0.789535		No
(N(1) + N(8))-acetylspermidine	Amino Acid	Polyamine Metabolism	-0.238458	0.790704	HMDB0002189,HMDB0001276	No
phenol glucuronide	Amino Acid	Tyrosine Metabolism	0.0510432	0.791151	HMDB0060014	No
cysteine s-sulfate	Amino Acid	Methionine, Cysteine, SAM and Taurine Metabolism	0.226376	0.791781	HMDB0000731	No
gentisate	Amino Acid	Tyrosine Metabolism	0.0557093	0.792132	HMDB0000152	No
1,2-dipalmitoyl-GPC (16:0/16:0)	Lipid	Phosphatidylcholine (PC)	0.0662008	0.79248	HMDB0000564	No
etiocholanolone glucuronide	Lipid	Androgenic Steroids	0.0822344	0.795806	HMDB0004484	No
N-acetyltryptophan	Amino Acid	Tryptophan Metabolism	0.183345	0.796913	HMDB0013713	No
alpha-CEHC taurine*	Cofactors and Vitamins	Tocopherol Metabolism	-0.00333934	0.802122		No
tauro-beta-muricholate	Lipid	Primary Bile Acid Metabolism	-0.0403956	0.802396	HMDB0000932	No
N-carbamoylvaline	Amino Acid	Leucine, Isoleucine and Valine Metabolism	-0.24681	0.804705		No
N-formylmethionine	Amino Acid	Methionine, Cysteine, SAM and Taurine Metabolism	-0.160306	0.805989	HMDB0001015	No
sedoheptulose-7-phosphate	Carbohydrate	Pentose Phosphate Pathway	-0.0352097	0.807024	HMDB0001068	No
3-hydroxybutyroylglycine**	Lipid	Fatty Acid Metabolism (Acyl Glycine)	0.0578717	0.810452		No
N6-succinyladenosine	Nucleotide	Purine Metabolism, Adenine containing	-0.197207	0.813965	HMDB0000912	No
aspartate	Amino Acid	Alanine and Aspartate Metabolism	0.138243	0.815297	HMDB0000191	No
delta-CEHC	Cofactors and Vitamins	Tocopherol Metabolism	-0.0626626	0.815828		No
glucuronide of C12H22O4 (1)*	Partially Characterized Molecules	Partially Characterized Molecules	0.03823	0.815867		No
alpha-CEHC glycine*	Cofactors and Vitamins	Tocopherol Metabolism	-0.00447372	0.818157		No
3-carboxy-4-methyl-5-propyl-2-furanpropanoate (CMPF)	Lipid	Fatty Acid, Dicarboxylate	0.034027	0.819669	HMDB0061112	No
tryptamine	Amino Acid	Tryptophan Metabolism	-0.0835329	0.819959	HMDB0000303	No
p-cresol glucuronide*	Amino Acid	Tyrosine Metabolism	-0.0746869	0.822175	HMDB0011686	No
glutarylcarnitine (C5-DC)	Amino Acid	Lysine Metabolism	-0.176726	0.822421	HMDB0013130	No
alpha-CEHC sulfate	Cofactors and Vitamins	Tocopherol Metabolism	-0.0143803	0.822771		No
1-(1-enyl-palmitoyl)-2-arachidonoyl-GPE (P-16:0/20:4)*	Lipid	Plasmalogen	0.0992935	0.826657	HMDB0011352	No
gamma-CEHC taurine*	Cofactors and Vitamins	Tocopherol Metabolism	-0.0691761	0.8279		No
glucuronide of C19H28O4 (1)*	Partially Characterized Molecules	Partially Characterized Molecules	0.00967601	0.828651		No
N-acetyltaurine	Amino Acid	Methionine, Cysteine, SAM and Taurine Metabolism	-0.177881	0.83489	HMDB0240253	No
2,3-dihydroxy-2-methylbutyrate	Amino Acid	Leucine, Isoleucine and Valine Metabolism	-0.11791	0.834914	HMDB0029576	No
phenylacetyl-beta-alanine	Peptide	Acetylated Peptides	0.0625421	0.837157		No
phenylacetylmethionine	Peptide	Acetylated Peptides	0.0803532	0.838283		No
N,N-dimethylalanine	Amino Acid	Alanine and Aspartate Metabolism	0.0971201	0.838391		No
N2,N6-diacetyllysine	Amino Acid	Lysine Metabolism	0.111696	0.840574		No
3-hydroxyisobutyrate	Amino Acid	Leucine, Isoleucine and Valine Metabolism	-0.185646	0.840927	HMDB0000023,HMDB0000336	No
2-methylserine	Amino Acid	Glycine, Serine and Threonine Metabolism	0.169112	0.844202		No
cis-3,4-methyleneheptanoylglycine	Lipid	Fatty Acid Metabolism (Acyl Glycine)	0.0492658	0.845701		No
N-acetylvaline	Amino Acid	Leucine, Isoleucine and Valine Metabolism	0.224279	0.846446	HMDB0011757	No
uracil	Nucleotide	Pyrimidine Metabolism, Uracil containing	-0.147426	0.846982	HMDB0000300	No
citraconate/glutaconate	Energy	TCA Cycle	-0.0313858	0.848893	HMDB0000634,HMDB0000620	No
3-hydroxy-2-ethylpropionate	Amino Acid	Leucine, Isoleucine and Valine Metabolism	0.0931971	0.849265	HMDB0000396	No
3-hydroxyoctanoylglycine	Lipid	Fatty Acid Metabolism (Acyl Glycine)	-0.0299565	0.853037		No
fructosyllysine	Amino Acid	Lysine Metabolism	0.129097	0.85447	HMDB0034879	No
hexanoyltaurine	Lipid	Endocannabinoid	-0.125347	0.855376		No
diacetylspermidine*	Amino Acid	Polyamine Metabolism	0.155447	0.863274	HMDB0002172	No
epiandrosterone sulfate	Lipid	Androgenic Steroids	-0.0268746	0.865755	HMDB0062657	No
gamma-glutamyltyrosine	Peptide	Gamma-glutamyl Amino Acid	-0.0306805	0.873665	HMDB0011741	No
glycine conjugate of C6H10O2 (1)*	Partially Characterized Molecules	Partially Characterized Molecules	-0.0405802	0.875548		No
glucuronide of C14H26O4 (2)*	Partially Characterized Molecules	Partially Characterized Molecules	0.0203874	0.87971		No
N-acetyl-cadaverine	Amino Acid	Lysine Metabolism	0.0404355	0.880057	HMDB0002284	No
2'-deoxyadenosine	Nucleotide	Purine Metabolism, Adenine containing	0.093687	0.880979	HMDB0000101	No
glucuronide of C16H30O4 (1)*	Partially Characterized Molecules	Partially Characterized Molecules	-0.046933	0.881604		No
glucuronide of C8H18O2 (2)*	Partially Characterized Molecules	Partially Characterized Molecules	-0.0186557	0.881944		No
11beta-hydroxyetiocholanolone glucuronide*	Lipid	Androgenic Steroids	-0.0717639	0.883186		No
2,3-dihydroxy-5-methylthio-4-pentenoate (DMTPA)*	Amino Acid	Methionine, Cysteine, SAM and Taurine Metabolism	-0.156415	0.884099	HMDB0240388	No
dehydroepiandrosterone sulfate (DHEA-S)	Lipid	Androgenic Steroids	0.0146681	0.884376	HMDB0001032	No
gamma-CEHC glycine*	Cofactors and Vitamins	Tocopherol Metabolism	-0.0422569	0.887107		No
lanthionine	Amino Acid	Methionine, Cysteine, SAM and Taurine Metabolism	-0.132012	0.887315		No
3-indoxyl sulfate	Amino Acid	Tryptophan Metabolism	-0.105902	0.888847	HMDB0000682	No
gamma-glutamylglycine	Peptide	Gamma-glutamyl Amino Acid	0.0242185	0.890412	HMDB0011667	No
isobutyrylcarnitine (C4)	Amino Acid	Leucine, Isoleucine and Valine Metabolism	-0.125919	0.890566	HMDB0000736	No
taurolithocholate 3-sulfate	Lipid	Secondary Bile Acid Metabolism	-0.0442725	0.890805	HMDB0002580	No
2-methylbutyrylcarnitine (C5)	Amino Acid	Leucine, Isoleucine and Valine Metabolism	-0.0966827	0.898275	HMDB0000378	No
isovalerylcarnitine (C5)	Amino Acid	Leucine, Isoleucine and Valine Metabolism	0.0509561	0.899793	HMDB0000688	No
ascorbate (Vitamin C)	Cofactors and Vitamins	Ascorbate and Aldarate Metabolism	-0.0046611	0.90078	HMDB0000044	No
beta-hydroxyisovalerate	Amino Acid	Leucine, Isoleucine and Valine Metabolism	0.0844595	0.904902	HMDB0000754	No
N-acetylcitrulline	Amino Acid	Urea cycle; Arginine and Proline Metabolism	0.0491643	0.906962	HMDB0000856	No
tetrahydrocortisol sulfate (2)	Lipid	Corticosteroids	0.113613	0.906979		No
glycerophosphoethanolamine	Lipid	Phospholipid Metabolism	0.0828844	0.908687	HMDB0000114	No
leucylhydroxyproline*	Peptide	Dipeptide Derivative	-0.0812906	0.910072	HMDB0028930	No
N2,N2-dimethylguanine	Nucleotide	Purine Metabolism, Guanine containing	0.0375122	0.910504		No
glutamine conjugate of C7H12O2*	Partially Characterized Molecules	Partially Characterized Molecules	0.0223277	0.911731		No
gamma-CEHC	Cofactors and Vitamins	Tocopherol Metabolism	-0.0253293	0.916808	HMDB0001931	No
N-acetyltyrosine	Amino Acid	Tyrosine Metabolism	0.0318223	0.917168	HMDB0000866	No
adipoylcarnitine (C6-DC)	Lipid	Fatty Acid Metabolism (Acyl Carnitine, Dicarboxylate)	-0.0422296	0.917729	HMDB0061677	No
phenylalanylhydroxyproline*	Peptide	Dipeptide	0.0289961	0.917974	HMDB0011176	No
beta-hydroxyisovaleroylcarnitine	Amino Acid	Leucine, Isoleucine and Valine Metabolism	-0.107068	0.918643		No
glutamine conjugate of C6H10O2 (2)*	Partially Characterized Molecules	Partially Characterized Molecules	0.0156278	0.918981		No
arginine	Amino Acid	Urea cycle; Arginine and Proline Metabolism	0.0537012	0.92026	HMDB0000517	No
glyco-beta-muricholate**	Lipid	Primary Bile Acid Metabolism	-0.021005	0.920636		No
alpha-CEHC	Cofactors and Vitamins	Tocopherol Metabolism	-0.0311221	0.921453	HMDB0001518	No
3-hydroxyphenylacetate	Amino Acid	Phenylalanine Metabolism	-0.0197348	0.923485	HMDB0000440	No
carnosine	Amino Acid	Histidine Metabolism	-0.043855	0.927944	HMDB0000033	No
isovalerylglutamine	Amino Acid	Leucine, Isoleucine and Valine Metabolism	0.0417584	0.929839		No
deoxycholic acid glucuronide	Lipid	Secondary Bile Acid Metabolism	-0.0271447	0.93563		No
cholic acid glucuronide	Lipid	Primary Bile Acid Metabolism	-0.012139	0.936993	HMDB0002577	No
biotin	Cofactors and Vitamins	Biotin Metabolism	0.00337871	0.941616	HMDB0000030	No
4-ureidobutyrate	Nucleotide	Pyrimidine Metabolism, Uracil containing	0.0446088	0.943435		No
3-hydroxyphenylacetoylglutamine	Peptide	Acetylated Peptides	-0.0185808	0.944918		No
glucuronide of C10H14O2 (2)*	Partially Characterized Molecules	Partially Characterized Molecules	-0.00379771	0.945665		No
3-methylcrotonylglycine	Amino Acid	Leucine, Isoleucine and Valine Metabolism	-0.0242173	0.947244	HMDB0000459	No
7-ketodeoxycholate	Lipid	Secondary Bile Acid Metabolism	0.00765133	0.950353	HMDB0000391	No
butyrylputrescine/isobutyrylputrescine	Amino Acid	Polyamine Metabolism	0.0170764	0.951812		No
5-hydroxyhexanoate	Lipid	Fatty Acid, Monohydroxy	0.0140106	0.951884	HMDB0000409,HMDB0000525	No
lactate	Carbohydrate	Glycolysis, Gluconeogenesis, and Pyruvate Metabolism	0.023832	0.953588	HMDB0000190	No
indoleacetylglutamine	Amino Acid	Tryptophan Metabolism	0.0401985	0.95432	HMDB0013240	No
5-oxoproline	Amino Acid	Glutathione Metabolism	0.051302	0.954826	HMDB0000267	No
trans-3,4-methyleneheptanoylglycine	Lipid	Fatty Acid Metabolism (Acyl Glycine)	-0.0101093	0.955312		No
N-methylproline	Amino Acid	Urea cycle; Arginine and Proline Metabolism	-0.00283023	0.956656	HMDB0094696	No
3-hydroxysuberate	Lipid	Fatty Acid, Monohydroxy	0.0155279	0.958168	HMDB0000325	No
N-carbamoylalanine	Amino Acid	Alanine and Aspartate Metabolism	-0.0274142	0.958787		No
glutamine conjugate of C9H16O2 (1)*	Partially Characterized Molecules	Partially Characterized Molecules	-0.0213363	0.960405		No
glucuronide of C8H14O2 (4)*	Partially Characterized Molecules	Partially Characterized Molecules	-0.000594748	0.963013		No
1-carboxyethylphenylalanine	Amino Acid	Phenylalanine Metabolism	0.0335559	0.96377		No
phenylacetyltaurine	Peptide	Acetylated Peptides	0.00825901	0.965628		No
vanillactate	Amino Acid	Tyrosine Metabolism	0.0108221	0.965961	HMDB0000913	No
isocaproylglycine	Lipid	Fatty Acid Metabolism (Acyl Glycine)	0.0198312	0.967409		No
trigonelline (N'-methylnicotinate)	Cofactors and Vitamins	Nicotinate and Nicotinamide Metabolism	0.0181341	0.969148	HMDB0000875	No
taurocyamine	Amino Acid	Methionine, Cysteine, SAM and Taurine Metabolism	-0.0110485	0.969291	HMDB0003584	No
biopterin	Cofactors and Vitamins	Tetrahydrobiopterin Metabolism	-0.0315856	0.970851	HMDB0000468	No
adenosine 3',5'-cyclic monophosphate (cAMP)	Nucleotide	Purine Metabolism, Adenine containing	0.0502879	0.971998	HMDB0000058	No
thiamin (Vitamin B1)	Cofactors and Vitamins	Thiamine Metabolism	-0.00253134	0.97239	HMDB0000235	No
propionylcarnitine (C3)	Lipid	Fatty Acid Metabolism (also BCAA Metabolism)	0.0113043	0.972768	HMDB0000824	No
N-acetylalanine	Amino Acid	Alanine and Aspartate Metabolism	0.0113692	0.975992	HMDB0000766	No
1-methylguanine	Nucleotide	Purine Metabolism, Guanine containing	-0.0156707	0.976428	HMDB0003282	No
glycerate	Carbohydrate	Glycolysis, Gluconeogenesis, and Pyruvate Metabolism	-0.00375662	0.980848	HMDB0000139,HMDB0006372	No
glucuronide of C14H26O4 (1)*	Partially Characterized Molecules	Partially Characterized Molecules	0.00246807	0.984221		No
homovanillate (HVA)	Amino Acid	Tyrosine Metabolism	0.0115312	0.986737	HMDB0000118	No
3-heptenoylglutamine	Lipid	Fatty Acid Metabolism (Acyl Glutamine)	0.00680808	0.989799		No
ribulose/xylulose	Carbohydrate	Pentose Metabolism	-0.000248187	0.990695	HMDB0000621,HMDB0000751,HMDB0001644,HMDB0003371	No
gamma-glutamylglutamine	Peptide	Gamma-glutamyl Amino Acid	-0.00389053	0.991622	HMDB0011738	No
3-methoxytyramine	Amino Acid	Tyrosine Metabolism	-0.00945569	0.992478	HMDB0000022	No
tetrahydrocortisone	Lipid	Corticosteroids	-0.00601496	0.992676	HMDB0000903	No
alpha-CEHC glucuronide*	Cofactors and Vitamins	Tocopherol Metabolism	0.000428975	0.995706	HMDB0062445	No
deoxycholic acid 12-sulfate*	Lipid	Secondary Bile Acid Metabolism	0.00134688	0.995932		No
8-methoxykynurenate	Amino Acid	Tryptophan Metabolism	-0.00313048	0.996198	HMDB0060426	No
cholate	Lipid	Primary Bile Acid Metabolism	-0.000259755	0.998005	HMDB0000619	No
4-hydroxyphenylacetylglycine	Peptide	Acetylated Peptides	0.000416002	0.999292	HMDB0000735	No

## Sheet: Supplementary Table S6.
Supplementary Table S6. Urine metabolites associated with mean retinal sensitivity stratified by Controls.
Metabolite	SUPER.PATHWAY	SUB.PATHWAY	coef	pval	HMDB	ENT80
quinolinate	Cofactors and Vitamins	Nicotinate and Nicotinamide Metabolism	-3.90183	0.00344296	HMDB0000232	No
5-methylthioribose**	Amino Acid	Methionine, Cysteine, SAM and Taurine Metabolism	-4.30478	0.00472264	HMDB0001087	No
xylose	Carbohydrate	Pentose Metabolism	-1.88425	0.00556971	HMDB0000098	No
succinylglutamine	Amino Acid	Glutamate Metabolism	-2.58757	0.00575155		No
homocitrate	Energy	TCA Cycle	-1.35962	0.00809835	HMDB0003518	No
ribonate	Carbohydrate	Pentose Metabolism	-2.47908	0.0122253	HMDB0000867	No
dimethylglycine	Amino Acid	Glycine, Serine and Threonine Metabolism	-1.77328	0.0131047	HMDB0000092	No
3-(3-amino-3-carboxypropyl)uridine*	Nucleotide	Pyrimidine Metabolism, Uracil containing	-3.4918	0.0132215		No
N-acetylserine	Amino Acid	Glycine, Serine and Threonine Metabolism	-4.25506	0.0142408	HMDB0002931	No
hexanoylcarnitine (C6)	Lipid	Fatty Acid Metabolism (Acyl Carnitine, Medium Chain)	-1.01992	0.0150536	HMDB0000756	No
phenethylamine	Amino Acid	Phenylalanine Metabolism	-0.158772	0.0155651	HMDB0012275	No
4-methylhexanoylglutamine	Lipid	Fatty Acid Metabolism (Acyl Glutamine)	-0.763457	0.0157547		No
N-acetylglucosaminylasparagine	Carbohydrate	Aminosugar Metabolism	-3.1876	0.0160109	HMDB0000489	No
N-acetylneuraminate	Carbohydrate	Aminosugar Metabolism	-3.1307	0.0160907	HMDB0000230	No
tetrahydrocorticosterone glucuronide	Lipid	Corticosteroids	-1.63275	0.0161621		No
laurylcarnitine (C12)	Lipid	Fatty Acid Metabolism (Acyl Carnitine, Medium Chain)	-0.322457	0.0177931	HMDB000225	No
myristoleoylcarnitine (C14:1)*	Lipid	Fatty Acid Metabolism (Acyl Carnitine, Monounsaturated)	-0.722552	0.0187804	HMDB0240588	No
pregnanediol-3-glucuronide	Lipid	Progestin Steroids	-1.10108	0.0230152	HMDB0010318	No
phenylalanylglycine	Peptide	Dipeptide	-1.68406	0.0239676	HMDB0028995	No
pseudouridine	Nucleotide	Pyrimidine Metabolism, Uracil containing	-3.45289	0.024092	HMDB0000767	No
5,6-dihydrouridine	Nucleotide	Pyrimidine Metabolism, Uracil containing	-4.14958	0.0250181	HMDB0000497	No
C-glycosyltryptophan	Amino Acid	Tryptophan Metabolism	-2.79117	0.0253138	HMDB0240296	No
N,N-dimethyl-pro-pro	Peptide	Modified Peptides	-4.31384	0.0266246		No
6-sialyl-N-acetyllactosamine	Carbohydrate	Aminosugar Metabolism	-1.41532	0.0267257	HMDB0006584	No
glucuronide of C14H22O4 (3)*	Partially Characterized Molecules	Partially Characterized Molecules	-0.656011	0.0274136		No
cyclo(his-pro)	Peptide	Dipeptide	-1.80355	0.0296741	HMDB0002053	No
N2,N2-dimethylguanosine	Nucleotide	Purine Metabolism, Guanine containing	-3.47437	0.0307325	HMDB0004824	No
homocitrulline	Amino Acid	Urea cycle; Arginine and Proline Metabolism	-1.69026	0.0320994	HMDB0000679	No
2,3-dihydroxy-5-methylthio-4-pentenoate (DMTPA)*	Amino Acid	Methionine, Cysteine, SAM and Taurine Metabolism	-2.84634	0.0339145	HMDB0240388	No
N-methylhydantoin	Amino Acid	Creatine Metabolism	-0.835887	0.0375017	HMDB0003646	No
2-methylcitrate	Energy	TCA Cycle	-1.13294	0.0380767	HMDB0000379	No
hexanoylglutamine	Lipid	Fatty Acid Metabolism (Acyl Glutamine)	-1.06087	0.0391157		No
N1-methylinosine	Nucleotide	Purine Metabolism, (Hypo)Xanthine/Inosine containing	-2.49525	0.0395734	HMDB0002721	No
decanoylcarnitine (C10)	Lipid	Fatty Acid Metabolism (Acyl Carnitine, Medium Chain)	-0.631112	0.0406522	HMDB0000651	No
pro-hydroxy-pro	Amino Acid	Urea cycle; Arginine and Proline Metabolism	1.57696	0.0444436	HMDB0006695	No
glycodeoxycholate 3-sulfate	Lipid	Secondary Bile Acid Metabolism	-0.947978	0.0458468		No
anserine	Amino Acid	Histidine Metabolism	0.845496	0.0459958	HMDB0000194	No
3-hydroxybutyroylglycine**	Lipid	Fatty Acid Metabolism (Acyl Glycine)	-0.4531	0.0465466		No
N,N,N-trimethyl-alanylproline betaine (TMAP)	Amino Acid	Urea cycle; Arginine and Proline Metabolism	-3.61917	0.0465632	HMDB0240365	No
glutamine conjugate of C10H16O2 (2)*	Partially Characterized Molecules	Partially Characterized Molecules	-1.12511	0.0510911		No
leucylhydroxyproline*	Peptide	Dipeptide Derivative	0.923114	0.0512052	HMDB0028930	No
neopterin	Cofactors and Vitamins	Pterin Metabolism	-2.45561	0.0533757	HMDB0000838,HMDB0000845	No
glucuronide of C10H18O2 (12)*	Partially Characterized Molecules	Partially Characterized Molecules	-1.0336	0.0543034		No
mevalonolactone	Lipid	Mevalonate Metabolism	-0.563678	0.0560441	HMDB0006024	No
putrescine	Amino Acid	Polyamine Metabolism	-0.527606	0.0583694	HMDB0001414	No
mannitol/sorbitol	Carbohydrate	Fructose, Mannose and Galactose Metabolism	0.540424	0.058619	HMDB0000247,HMDB0000765	No
N-acetyl-2-aminoadipate	Amino Acid	Lysine Metabolism	-1.98307	0.0596698		No
N3-methyluridine	Nucleotide	Pyrimidine Metabolism, Uracil containing	-1.76509	0.059912	HMDB0004813	No
heptanoylglutamine	Lipid	Fatty Acid Metabolism (Acyl Glutamine)	-0.593931	0.0599878		No
N6-carbamoylthreonyladenosine	Nucleotide	Purine Metabolism, Adenine containing	-3.20189	0.0614147	HMDB0041623	No
butyrylputrescine/isobutyrylputrescine	Amino Acid	Polyamine Metabolism	0.508476	0.0623189		No
5-hydroxyindoleacetate	Amino Acid	Tryptophan Metabolism	-1.13276	0.0627367	HMDB0000763	No
isovalerylglycine	Amino Acid	Leucine, Isoleucine and Valine Metabolism	-0.593334	0.0637768	HMDB00678	No
glutamine conjugate of C8H12O2 (1)*	Partially Characterized Molecules	Partially Characterized Molecules	-0.738946	0.063817		No
hexanoylglycine	Lipid	Fatty Acid Metabolism (Acyl Glycine)	-0.736756	0.0640546	HMDB0000701	No
hydroxyasparagine**	Amino Acid	Alanine and Aspartate Metabolism	-2.72304	0.0659059	HMDB32332	No
glycodeoxycholate	Lipid	Secondary Bile Acid Metabolism	-0.888279	0.0704303	HMDB00631	No
cysteine	Amino Acid	Methionine, Cysteine, SAM and Taurine Metabolism	-2.87025	0.0724422	HMDB0000574	No
pimeloylcarnitine/3-methyladipoylcarnitine (C7-DC)	Lipid	Fatty Acid Metabolism (Acyl Carnitine, Dicarboxylate)	-1.5795	0.0731064		No
1-methylhistidine	Amino Acid	Histidine Metabolism	-2.37255	0.0735078	HMDB0000001	No
1-methylhistamine	Amino Acid	Histidine Metabolism	-1.4245	0.0735109	HMDB0000898	No
3-methyl-2-oxobutyrate	Amino Acid	Leucine, Isoleucine and Valine Metabolism	-1.67976	0.0738551	HMDB0000019	No
8-methoxykynurenate	Amino Acid	Tryptophan Metabolism	-0.817974	0.0741774	HMDB0060426	No
2-pentenoylglycine	Lipid	Fatty Acid Metabolism (Acyl Glycine)	-0.49442	0.0744975		No
5-oxoproline	Amino Acid	Glutathione Metabolism	-2.27825	0.0747022	HMDB0000267	No
4-methylhexanoylglycine	Lipid	Fatty Acid Metabolism (Acyl Glycine)	-0.397205	0.0750676		No
N2,N5-diacetylornithine	Amino Acid	Urea cycle; Arginine and Proline Metabolism	-2.14944	0.075742	HMDB0240345	No
3-hydroxybutyrate (BHBA)	Lipid	Ketone Bodies	-0.670493	0.0762828	HMDB0000442,HMDB0000357,HMDB0000011	No
N-acetylglucosamine/N-acetylgalactosamine	Carbohydrate	Aminosugar Metabolism	-2.89193	0.0766084	HMDB0000212,HMDB0000215	No
vanillylmandelate (VMA)	Amino Acid	Tyrosine Metabolism	-1.89369	0.077799	HMDB0000291	No
3-hydroxykynurenine	Amino Acid	Tryptophan Metabolism	-0.808784	0.0780765	HMDB0000732	No
4-octenedioate	Lipid	Fatty Acid, Dicarboxylate	-1.00739	0.0782907	HMDB0004982	No
3'-sialyllactose	Carbohydrate	Disaccharides and Oligosaccharides	-1.22182	0.0800208	HMDB0000825	No
5-hydroxyindole glucuronide	Amino Acid	Tryptophan Metabolism	-1.97985	0.0803683		No
N-carbamoylaspartate	Nucleotide	Pyrimidine Metabolism, Orotate containing	-1.12611	0.0848805	HMDB0000828	No
galactonate	Carbohydrate	Fructose, Mannose and Galactose Metabolism	-0.473693	0.0851275	HMDB0000565	No
glutamine conjugate of C8H12O2 (3)*	Partially Characterized Molecules	Partially Characterized Molecules	-0.735922	0.0860417		No
glycine conjugate of C10H12O2*	Partially Characterized Molecules	Partially Characterized Molecules	-0.747871	0.0864555		No
3-indoxyl sulfate	Amino Acid	Tryptophan Metabolism	-1.20882	0.0873488	HMDB0000682	No
N-octanoylglutamine	Lipid	Fatty Acid Metabolism (Acyl Glutamine)	-0.863812	0.0873594		No
N-acetylmethionylphenylalanine	Peptide	Dipeptide	-0.771347	0.0880449		No
glycerophosphorylcholine (GPC)	Lipid	Phospholipid Metabolism	-2.00165	0.0884026	HMDB0000086	No
sphingosine	Lipid	Sphingosines	-0.900925	0.090886	HMDB0000252	No
homovanillate (HVA)	Amino Acid	Tyrosine Metabolism	-1.37473	0.09131	HMDB0000118	No
glycine conjugate of C6H10O2 (1)*	Partially Characterized Molecules	Partially Characterized Molecules	-0.353546	0.09178		No
chenodeoxycholic acid sulfate (1)	Lipid	Primary Bile Acid Metabolism	-0.295821	0.0925903	HMDB0002522	No
N-acetylglutamate	Amino Acid	Glutamate Metabolism	-2.30656	0.0928507	HMDB0001138	No
glucuronate	Carbohydrate	Aminosugar Metabolism	-0.698402	0.093225	HMDB0000127	No
2'-deoxyguanosine	Nucleotide	Purine Metabolism, Guanine containing	-1.15083	0.09447	HMDB0000085	No
4-acetamidobutanoate	Amino Acid	Polyamine Metabolism	-1.74633	0.0950085	HMDB0003681	No
sarcosine	Amino Acid	Glycine, Serine and Threonine Metabolism	-0.887764	0.0951095	HMDB0000271	No
3-hydroxyadipate	Lipid	Fatty Acid, Dicarboxylate	-1.04145	0.095195	HMDB0000345	No
heptenedioate (C7:1-DC)*	Lipid	Fatty Acid, Dicarboxylate	-0.718175	0.0976191		No
3-hydroxyphenylacetoylglutamine	Peptide	Acetylated Peptides	-0.322909	0.0977912		No
heptanoyl glycine	Lipid	Fatty Acid Metabolism (Acyl Glycine)	-1.11119	0.100392	HMDB0013010	No
cysteine s-sulfate	Amino Acid	Methionine, Cysteine, SAM and Taurine Metabolism	-2.01729	0.10144	HMDB0000731	No
3,4-dihydroxyphenylacetate sulfate	Amino Acid	Tyrosine Metabolism	-1.29078	0.102242		No
lyxonate	Carbohydrate	Pentose Metabolism	-0.704759	0.102556	HMDB0060255	No
3-hydroxy-3-methylglutarate	Lipid	Mevalonate Metabolism	-1.94289	0.103074	HMDB0000355	No
N-succinyl-leucine	Amino Acid	Leucine, Isoleucine and Valine Metabolism	-1.27789	0.103933		No
glutamine_degradant*	Partially Characterized Molecules	Partially Characterized Molecules	-1.5931	0.105405		No
glucuronide of C14H22O4 (2)*	Partially Characterized Molecules	Partially Characterized Molecules	-0.802708	0.108977		No
1-methylguanidine	Amino Acid	Guanidino and Acetamido Metabolism	-1.07443	0.109321	HMDB0001522	No
vanillactate	Amino Acid	Tyrosine Metabolism	-1.25858	0.109453	HMDB0000913	No
hexanoyltaurine	Lipid	Endocannabinoid	-0.87991	0.111076		No
2-hydroxyadipate	Lipid	Fatty Acid, Dicarboxylate	-0.526192	0.11268	HMDB0000321	No
glycerophosphoglycerol	Lipid	Glycerolipid Metabolism	-1.01884	0.11357	HMDB0240316	No
glucuronide of C8H16O2 (2)*	Partially Characterized Molecules	Partially Characterized Molecules	-0.123794	0.115045	HMDB0010347	No
3-methoxytyramine sulfate	Amino Acid	Tyrosine Metabolism	-1.2863	0.115313		No
N-acetyltaurine	Amino Acid	Methionine, Cysteine, SAM and Taurine Metabolism	-1.1247	0.116198	HMDB0240253	No
glycylvaline	Peptide	Dipeptide	-1.56497	0.116253	HMDB0028854	No
glucuronide of C10H18O2 (11)*	Partially Characterized Molecules	Partially Characterized Molecules	-0.645674	0.117247		No
isovalerylglutamine	Amino Acid	Leucine, Isoleucine and Valine Metabolism	-0.552537	0.118202		No
(S)-3-hydroxybutyrylcarnitine	Lipid	Fatty Acid Metabolism (Acyl Carnitine, Hydroxy)	-0.738181	0.121184	HMDB0013127	No
butenoylcarnitine (C4:1)	Lipid	Fatty Acid Metabolism (Acyl Carnitine, Monounsaturated)	-1.38816	0.1223		No
glutarylcarnitine (C5-DC)	Amino Acid	Lysine Metabolism	-1.34834	0.122687	HMDB0013130	No
3-hydroxydecanoylcarnitine	Lipid	Fatty Acid Metabolism (Acyl Carnitine, Hydroxy)	-0.664791	0.122749	HMDB0061636	No
arabonate/xylonate	Carbohydrate	Pentose Metabolism	-1.75604	0.123664	HMDB0000539	No
adenosine 3',5'-cyclic monophosphate (cAMP)	Nucleotide	Purine Metabolism, Adenine containing	-2.27181	0.126015	HMDB0000058	No
N1-methylguanosine	Nucleotide	Purine Metabolism, Guanine containing	-2.0377	0.126028	HMDB0001563	No
gulonate*	Cofactors and Vitamins	Ascorbate and Aldarate Metabolism	-2.10064	0.126072	HMDB0003290	No
trans-3,4-methyleneheptanoylcarnitine	Lipid	Fatty Acid Metabolism (Acyl Carnitine, Monounsaturated)	0.288663	0.128244		No
diacetylspermidine*	Amino Acid	Polyamine Metabolism	-1.68052	0.128392	HMDB0002172	No
5-dodecenoylcarnitine (C12:1)	Lipid	Fatty Acid Metabolism (Acyl Carnitine, Monounsaturated)	-0.585927	0.128663	HMDB13326	No
N-formylkynurenine	Amino Acid	Tryptophan Metabolism	-1.24668	0.130458	HMDB01200	No
2-octenoylglutamine	Lipid	Fatty Acid Metabolism (Acyl Glutamine)	-0.644549	0.13077		No
guanidinosuccinate	Amino Acid	Guanidino and Acetamido Metabolism	-0.732857	0.131376	HMDB0003157	No
3-hydroxyphenylacetate sulfate	Amino Acid	Tyrosine Metabolism	-0.362496	0.131689		No
m-tyramine sulfate	Amino Acid	Tyrosine Metabolism	-0.840204	0.132698		No
deoxycholic acid glucuronide	Lipid	Secondary Bile Acid Metabolism	-0.799032	0.134263		No
N-acetylputrescine	Amino Acid	Polyamine Metabolism	-2.02156	0.134679	HMDB0002064	No
homoserine	Amino Acid	Glycine, Serine and Threonine Metabolism	0.844424	0.135545	HMDB0000719	No
3-hydroxyoctanoylglycine	Lipid	Fatty Acid Metabolism (Acyl Glycine)	-0.36956	0.137616		No
malonate	Lipid	Fatty Acid Synthesis	-1.28348	0.137964	HMDB0000691	No
tigloylglycine	Amino Acid	Leucine, Isoleucine and Valine Metabolism	-0.590692	0.138627	HMDB0000959	No
isocaproylglycine	Lipid	Fatty Acid Metabolism (Acyl Glycine)	-0.748084	0.139832		No
glucuronide of C9H10O4 (1)*	Partially Characterized Molecules	Partially Characterized Molecules	-0.557368	0.140925		No
cis-3,4-methyleneheptanoylglycine	Lipid	Fatty Acid Metabolism (Acyl Glycine)	-0.329202	0.141034		No
tryptophan betaine	Amino Acid	Tryptophan Metabolism	0.164911	0.143776	HMDB0061115	No
isoleucine	Amino Acid	Leucine, Isoleucine and Valine Metabolism	-1.89217	0.143788	HMDB0000172	No
indoleacetoylcarnitine*	Amino Acid	Tryptophan Metabolism	0.327553	0.145578		No
cyclo(gly-pro)	Peptide	Dipeptide	-0.632248	0.145753		No
etiocholanolone glucuronide	Lipid	Androgenic Steroids	-1.096	0.145898	HMDB0004484	No
N-carbamoylvaline	Amino Acid	Leucine, Isoleucine and Valine Metabolism	-1.11362	0.146513		No
orotidine	Nucleotide	Pyrimidine Metabolism, Orotate containing	-2.30336	0.147345	HMDB0000788	No
adenine	Nucleotide	Purine Metabolism, Adenine containing	1.4114	0.148719	HMDB0000034	No
tyramine O-sulfate	Amino Acid	Tyrosine Metabolism	0.283899	0.150347	HMDB0006409	No
glucuronide of C19H28O4 (2)*	Partially Characterized Molecules	Partially Characterized Molecules	0.109411	0.150902		No
pantothenate	Cofactors and Vitamins	Pantothenate and CoA Metabolism	0.422614	0.152152	HMDB0000210	No
glycine conjugate of C6H10O2 (2)*	Partially Characterized Molecules	Partially Characterized Molecules	-0.422353	0.155927		No
3-hydroxyphenylacetate	Amino Acid	Phenylalanine Metabolism	-0.370578	0.15882	HMDB0000440	No
N-acetylmethionine	Amino Acid	Methionine, Cysteine, SAM and Taurine Metabolism	-0.789656	0.159772	HMDB0011745	No
suberylglycine	Lipid	Fatty Acid Metabolism (Acyl Glycine)	-0.341132	0.163682	HMDB0000953	No
delta-CEHC sulfate	Cofactors and Vitamins	Tocopherol Metabolism	-0.179126	0.164543		No
3-ureidopropionate	Nucleotide	Pyrimidine Metabolism, Uracil containing	-1.31162	0.164554	HMDB0000026	No
dimethylarginine (SDMA + ADMA)	Amino Acid	Urea cycle; Arginine and Proline Metabolism	-2.91356	0.164746	HMDB0003334,HMDB0001539	No
homovanillate sulfate	Amino Acid	Tyrosine Metabolism	-0.665112	0.164779	HMDB11719	No
5-hydroxymethyl-2-furoic acid	Amino Acid	Tyrosine Metabolism	0.259965	0.166604	HMDB0002432	No
deoxycholic acid 12-sulfate*	Lipid	Secondary Bile Acid Metabolism	-0.340999	0.16663		No
3-hydroxysuberate	Lipid	Fatty Acid, Monohydroxy	-0.422448	0.166937	HMDB0000325	No
N6-acetyllysine	Amino Acid	Lysine Metabolism	-1.81615	0.167437	HMDB0000206	No
1,2-dipalmitoyl-GPC (16:0/16:0)	Lipid	Phosphatidylcholine (PC)	0.98679	0.168283	HMDB0000564	No
N-acetyl-isoputreanine	Amino Acid	Polyamine Metabolism	-2.52487	0.170491		No
valylleucine	Peptide	Dipeptide	-0.86012	0.170992	HMDB0029131	No
2-octenoylglycine	Lipid	Fatty Acid Metabolism (Acyl Glycine)	-0.42006	0.172146	HMDB0094801	No
suberoylcarnitine (C8-DC)	Lipid	Fatty Acid Metabolism (Acyl Carnitine, Dicarboxylate)	-0.247277	0.172613		No
6'-sialyllactose	Carbohydrate	Disaccharides and Oligosaccharides	-0.49738	0.175158	HMDB0006569	No
trans-urocanate	Amino Acid	Histidine Metabolism	-0.859187	0.176909	HMDB0000301	No
isoputreanine	Amino Acid	Polyamine Metabolism	-1.69999	0.177197	HMDB0006009	No
N-alpha-acetylornithine	Amino Acid	Urea cycle; Arginine and Proline Metabolism	-1.17694	0.177611	HMDB0003357	No
2-butenoylglycine	Lipid	Fatty Acid Metabolism (Acyl Glycine)	-0.318623	0.180223		No
phenylacetylphenylalanine	Peptide	Acetylated Peptides	-0.238269	0.182836	HMDB0002372	No
phenylacetylmethionine	Peptide	Acetylated Peptides	-0.379888	0.182846		No
deoxycholate	Lipid	Secondary Bile Acid Metabolism	-0.485285	0.182861	HMDB0000626	No
17alpha-hydroxypregnanolone glucuronide	Lipid	Pregnenolone Steroids	-0.841487	0.183618		No
azeloylcarnitine (C9-DC)	Lipid	Fatty Acid Metabolism (Acyl Carnitine, Dicarboxylate)	-0.455295	0.186729		No
pyridoxine (Vitamin B6)	Cofactors and Vitamins	Vitamin B6 Metabolism	-1.111	0.187335	HMDB0000239	No
gamma-carboxyglutamate	Amino Acid	Glutamate Metabolism	-1.22626	0.188091	HMDB0041900	No
phenylacetylvaline	Peptide	Acetylated Peptides	-0.470846	0.188501		No
N6-succinyladenosine	Nucleotide	Purine Metabolism, Adenine containing	-1.27339	0.18867	HMDB0000912	No
N-methylglutamate	Amino Acid	Glutamate Metabolism	-0.260877	0.1926	HMDB0062660	No
glycoursodeoxycholate	Lipid	Secondary Bile Acid Metabolism	-0.313674	0.192982	HMDB0000708	No
biotin	Cofactors and Vitamins	Biotin Metabolism	0.734222	0.194017	HMDB0000030	No
phenylalanine	Amino Acid	Phenylalanine Metabolism	-1.28642	0.195312	HMDB0000159	No
succinoyltaurine	Amino Acid	Methionine, Cysteine, SAM and Taurine Metabolism	-0.839111	0.19586		No
N-acetylproline	Amino Acid	Urea cycle; Arginine and Proline Metabolism	-0.228947	0.199128	HMDB0094701	No
1-(1-enyl-stearoyl)-2-arachidonoyl-GPE (P-18:0/20:4)*	Lipid	Plasmalogen	-0.772083	0.199719	HMDB0005779	No
cysteine-glutathione disulfide	Amino Acid	Glutathione Metabolism	-0.834172	0.201982	HMDB0000656	No
glucarate (saccharate)	Cofactors and Vitamins	Ascorbate and Aldarate Metabolism	-0.300569	0.202168	HMDB0000663	No
5-hydroxypicolinic acid	Amino Acid	Tryptophan Metabolism	0.399366	0.202471		No
trans-2-hexenoylglycine	Lipid	Fatty Acid Metabolism (Acyl Glycine)	-0.174277	0.202503		No
N-methyl-GABA	Amino Acid	Glutamate Metabolism	1.01034	0.202565		No
3alpha,21-dihydroxy-5beta-pregnane-11,20-dione 21-glucuronide	Lipid	Corticosteroids	-0.639845	0.202685		No
pentose acid*	Partially Characterized Molecules	Partially Characterized Molecules	-0.244104	0.205273	HMDB0000892	No
androstenediol (3beta,17beta) monosulfate (1)	Lipid	Androgenic Steroids	0.100333	0.207595	HMDB0240429	No
N-succinyl-isoleucine	Amino Acid	Leucine, Isoleucine and Valine Metabolism	-1.03943	0.209762		No
nonenedioate (C9:1-DC)*	Lipid	Fatty Acid, Dicarboxylate	-0.815005	0.212115		No
2,3-dihydroxy-3-methylvalerate	Amino Acid	Leucine, Isoleucine and Valine Metabolism	-0.0846357	0.213504	HMDB0012140	No
lysine	Amino Acid	Lysine Metabolism	-0.494125	0.213927	HMDB0003405	No
beta-hydroxyisovalerate	Amino Acid	Leucine, Isoleucine and Valine Metabolism	-0.610916	0.21638	HMDB0000754	No
N-methylleucine	Amino Acid	Leucine, Isoleucine and Valine Metabolism	1.20912	0.217258		No
S-1-pyrroline-5-carboxylate	Amino Acid	Glutamate Metabolism	-0.839863	0.217691	HMDB0001301	No
betaine	Amino Acid	Glycine, Serine and Threonine Metabolism	-1.43441	0.21914	HMDB0000043	No
2-methylbutyrylglycine	Amino Acid	Leucine, Isoleucine and Valine Metabolism	-0.577084	0.221597	HMDB0000339	No
S-methylcysteine sulfoxide	Amino Acid	Methionine, Cysteine, SAM and Taurine Metabolism	-0.309178	0.22482	HMDB0029432	No
methylsuccinate	Amino Acid	Leucine, Isoleucine and Valine Metabolism	0.689023	0.22834	HMDB0001844	No
phenylacetylthreonine	Peptide	Acetylated Peptides	-0.575555	0.228625		No
phenylacetylglycine	Peptide	Acetylated Peptides	-0.306931	0.229571	HMDB0000821	No
1-stearoyl-2-arachidonoyl-GPE (18:0/20:4)	Lipid	Phosphatidylethanolamine (PE)	-0.847423	0.23073	HMDB0009003	No
delta-CEHC glucuronide	Cofactors and Vitamins	Tocopherol Metabolism	-0.562293	0.230973		No
glycerophosphoethanolamine	Lipid	Phospholipid Metabolism	-0.900106	0.233668	HMDB0000114	No
glutamine conjugate of C7H12O2*	Partially Characterized Molecules	Partially Characterized Molecules	-0.344429	0.234022		No
adipoylcarnitine (C6-DC)	Lipid	Fatty Acid Metabolism (Acyl Carnitine, Dicarboxylate)	-0.269598	0.23774	HMDB0061677	No
1-methylhypoxanthine	Nucleotide	Purine Metabolism, (Hypo)Xanthine/Inosine containing	-0.414073	0.239128	HMDB0013141	No
N-formylmethionine	Amino Acid	Methionine, Cysteine, SAM and Taurine Metabolism	-0.701133	0.239682	HMDB0001015	No
allo-threonine	Amino Acid	Glycine, Serine and Threonine Metabolism	-0.820215	0.240264	HMDB0004041	No
phenylacetylglutamate	Peptide	Acetylated Peptides	-0.419236	0.241305	HMDB0059772	No
choline	Lipid	Phospholipid Metabolism	-1.6801	0.242691	HMDB0000097	No
methionine sulfone	Amino Acid	Methionine, Cysteine, SAM and Taurine Metabolism	-0.812639	0.24402	HMDB0062174	No
5,6-dihydrouracil	Nucleotide	Pyrimidine Metabolism, Uracil containing	-1.32872	0.244689	HMDB0000076	No
glycocholenate sulfate*	Lipid	Secondary Bile Acid Metabolism	-0.65026	0.246663		No
N-acetylglucosamine conjugate of C24H38O4 bile acid**	Partially Characterized Molecules	Partially Characterized Molecules	-0.559681	0.247176		No
androstenediol (3beta,17beta) disulfate (1)	Lipid	Androgenic Steroids	0.23004	0.247389	HMDB0240313	No
N6-methyllysine	Amino Acid	Lysine Metabolism	-0.183715	0.247852	HMDB0002038	No
picolinoylglycine	Lipid	Fatty Acid Metabolism (Acyl Glycine)	-1.01017	0.248756	HMDB0059766	No
aspartate	Amino Acid	Alanine and Aspartate Metabolism	-0.887409	0.249492	HMDB0000191	No
5-(galactosylhydroxy)-L-lysine	Amino Acid	Lysine Metabolism	0.917541	0.250043		No
kynurenate	Amino Acid	Tryptophan Metabolism	-0.843426	0.252241	HMDB0000715	No
4-hydroxyphenylacetylglutamine	Peptide	Acetylated Peptides	-0.727933	0.254685		No
isobutyrylglycine	Amino Acid	Leucine, Isoleucine and Valine Metabolism	-0.516259	0.255523	HMDB0000730	No
tryptophan	Amino Acid	Tryptophan Metabolism	-0.889943	0.257604	HMDB0000929	No
pyridoxamine	Cofactors and Vitamins	Vitamin B6 Metabolism	0.26672	0.259502	HMDB0001431	No
nicotinate ribonucleoside	Cofactors and Vitamins	Nicotinate and Nicotinamide Metabolism	-0.732624	0.260946	HMDB0006809	No
spermine	Amino Acid	Polyamine Metabolism	-0.107954	0.261395	HMDB0001256	No
gamma-glutamylhistidine	Peptide	Gamma-glutamyl Amino Acid	0.668746	0.261789	HMDB0029151	No
homoarginine	Amino Acid	Urea cycle; Arginine and Proline Metabolism	-0.230377	0.263116	HMDB0000670	No
glucuronide of C8H14O2 (4)*	Partially Characterized Molecules	Partially Characterized Molecules	-0.00664865	0.26327		No
isocitric lactone	Energy	TCA Cycle	-0.845979	0.263951		No
2,3-dihydroxy-2-methylbutyrate	Amino Acid	Leucine, Isoleucine and Valine Metabolism	-0.693588	0.263992	HMDB0029576	No
2S,3R-dihydroxybutyrate	Lipid	Fatty Acid, Dihydroxy	-0.935442	0.266497	HMDB0002453	No
N-acetyltryptophan	Amino Acid	Tryptophan Metabolism	-0.518653	0.268038	HMDB0013713	No
2'-O-methyluridine	Nucleotide	Pyrimidine Metabolism, Uracil containing	-0.493761	0.268534	HMDB0240328	No
4-hydroxyphenylacetate	Amino Acid	Phenylalanine Metabolism	-0.62118	0.268795	HMDB0000020	No
alpha-hydroxyisovalerate	Amino Acid	Leucine, Isoleucine and Valine Metabolism	-0.793242	0.268843	HMDB0000407	No
3-phosphoglycerate	Carbohydrate	Glycolysis, Gluconeogenesis, and Pyruvate Metabolism	-0.455833	0.269006	HMDB0000807	No
cholesterol sulfate	Lipid	Sterol	-0.681239	0.26988	HMDB00653	No
3-hydroxyoctanoylcarnitine (1)	Lipid	Fatty Acid Metabolism (Acyl Carnitine, Hydroxy)	-0.561784	0.271681		No
homocarnosine	Amino Acid	Histidine Metabolism	0.513811	0.272141	HMDB0000745	No
nicotinamide N-oxide	Cofactors and Vitamins	Nicotinate and Nicotinamide Metabolism	0.262656	0.272566	HMDB0002730	No
3-hydroxyphenylacetoylcarnitine	Amino Acid	Tyrosine Metabolism	-0.178872	0.272614		No
m-tyramine	Amino Acid	Tyrosine Metabolism	1.02641	0.272639	HMDB0004989	No
phenylacetyltaurine	Peptide	Acetylated Peptides	-0.10377	0.274144		No
gamma-CEHC glycine*	Cofactors and Vitamins	Tocopherol Metabolism	-0.250752	0.274405		No
3-methylcytidine	Nucleotide	Pyrimidine Metabolism, Cytidine containing	-2.0371	0.274898	HMDB0240577	No
tyrosine	Amino Acid	Tyrosine Metabolism	-0.92595	0.276737	HMDB0000158	No
indolelactate	Amino Acid	Tryptophan Metabolism	-0.596739	0.277062	HMDB0000671	No
phenylalanylhydroxyproline*	Peptide	Dipeptide	0.231877	0.277915	HMDB0011176	No
5-hydroxylysine	Amino Acid	Lysine Metabolism	-0.422593	0.27831	HMDB0000450	No
glutamine conjugate of C6H10O2 (2)*	Partially Characterized Molecules	Partially Characterized Molecules	-0.243299	0.278459		No
N2-acetyllysine	Amino Acid	Lysine Metabolism	-0.741225	0.27902	HMDB0000446	No
4-methyl-2-oxopentanoate	Amino Acid	Leucine, Isoleucine and Valine Metabolism	-1.16895	0.280245	HMDB0000695	No
3-amino-2-piperidone	Amino Acid	Urea cycle; Arginine and Proline Metabolism	-1.23496	0.28279	HMDB0000323	No
3-methyl-2-oxovalerate	Amino Acid	Leucine, Isoleucine and Valine Metabolism	-0.483659	0.282981	HMDB0000491	No
sedoheptulose	Carbohydrate	Pentose Metabolism	-0.212827	0.284819	HMDB0003219	No
2'-O-methylcytidine	Nucleotide	Pyrimidine Metabolism, Cytidine containing	-0.99868	0.285152		No
3-hydroxysebacate	Lipid	Fatty Acid, Monohydroxy	-0.62603	0.288231	HMDB0000350	No
trans-3,4-methyleneheptanoylglycine	Lipid	Fatty Acid Metabolism (Acyl Glycine)	-0.0983741	0.290988		No
chiro-inositol	Lipid	Inositol Metabolism	-0.268817	0.29177	HMDB0240209	No
N6,N6,N6-trimethyllysine	Amino Acid	Lysine Metabolism	0.569979	0.291894	HMDB0001325	No
phenylacetylcarnitine	Peptide	Acetylated Peptides	0.271119	0.292734		No
hydantoin-5-propionate	Amino Acid	Histidine Metabolism	-0.576132	0.295316	HMDB0001212	No
xanthurenate	Amino Acid	Tryptophan Metabolism	-0.333471	0.296329	HMDB0000881	No
N-acetylisoleucine	Amino Acid	Leucine, Isoleucine and Valine Metabolism	-1.16303	0.296788	HMDB0061684	No
andro steroid monosulfate C19H28O6S (1)*	Lipid	Androgenic Steroids	0.399865	0.297151	HMDB0002759	No
succinylcarnitine (C4-DC)	Energy	TCA Cycle	-1.29524	0.298197	HMDB0061717	No
N-acetylglucosamine conjugate of C24H40O4 bile acid**	Partially Characterized Molecules	Partially Characterized Molecules	-0.402167	0.299014		No
taurine	Amino Acid	Methionine, Cysteine, SAM and Taurine Metabolism	0.896719	0.303991	HMDB0000251	No
3,4-dihydroxybutyrate	Lipid	Fatty Acid, Dihydroxy	-1.41409	0.310477	HMDB0000337	No
tiglylcarnitine (C5:1-DC)	Amino Acid	Leucine, Isoleucine and Valine Metabolism	-0.683352	0.311187	HMDB0002366	No
3-methoxytyramine	Amino Acid	Tyrosine Metabolism	0.793934	0.312025	HMDB0000022	No
N-acetylkynurenine (2)	Amino Acid	Tryptophan Metabolism	-0.0626552	0.312072	HMDB0240342	No
12-dehydrocholate	Lipid	Secondary Bile Acid Metabolism	-0.183557	0.313132	HMDB00400	No
3-heptenoylglutamine	Lipid	Fatty Acid Metabolism (Acyl Glutamine)	-0.740871	0.313366		No
cis-urocanate	Amino Acid	Histidine Metabolism	-0.492135	0.313863	HMDB0034174	No
1-methyl-5-imidazoleacetate	Amino Acid	Histidine Metabolism	0.21737	0.314881	HMDB04988	No
glycine conjugate of C10H14O2 (1)*	Partially Characterized Molecules	Partially Characterized Molecules	-0.285141	0.318947		No
glutamine conjugate of C6H10O2 (1)*	Partially Characterized Molecules	Partially Characterized Molecules	-0.474139	0.321504		No
4-imidazoleacetate	Amino Acid	Histidine Metabolism	0.665585	0.321623	HMDB0002024	No
N6-methyladenosine	Nucleotide	Purine Metabolism, Adenine containing	0.286661	0.323773	HMDB0004044	No
leucine	Amino Acid	Leucine, Isoleucine and Valine Metabolism	-1.50665	0.324772	HMDB0000687	No
phenylacetylglutamine	Peptide	Acetylated Peptides	-1.1043	0.325089	HMDB0006344	No
N,N-dimethylalanine	Amino Acid	Alanine and Aspartate Metabolism	0.347729	0.326021		No
gamma-CEHC sulfate	Cofactors and Vitamins	Tocopherol Metabolism	-0.159902	0.330367		No
octanoylcarnitine (C8)	Lipid	Fatty Acid Metabolism (Acyl Carnitine, Medium Chain)	-0.377259	0.33376	HMDB0000791	No
N-methylalanine	Amino Acid	Alanine and Aspartate Metabolism	-0.3932	0.334375	HMDB0094692	No
dehydroepiandrosterone glucuronide	Lipid	Androgenic Steroids	0.519419	0.335255	HMDB0010348	No
gamma-glutamylisoleucine*	Peptide	Gamma-glutamyl Amino Acid	-1.10668	0.335348	HMDB0011170	No
erythronate*	Carbohydrate	Aminosugar Metabolism	-1.42791	0.336035	HMDB0000613	No
guanidinoacetate	Amino Acid	Creatine Metabolism	0.691994	0.336272	HMDB0000128	No
dehydroepiandrosterone sulfate (DHEA-S)	Lipid	Androgenic Steroids	0.0634894	0.338402	HMDB0001032	No
glycolithocholate sulfate*	Lipid	Secondary Bile Acid Metabolism	-0.478635	0.339034	HMDB0002639	No
isoleucylhydroxyproline*	Peptide	Dipeptide Derivative	0.588679	0.339744	HMDB0028908	No
3,4-dihydroxyphenylacetate	Amino Acid	Tyrosine Metabolism	-0.636906	0.340578	HMDB0001336	No
glycine conjugate of C9H16O2*	Partially Characterized Molecules	Partially Characterized Molecules	0.186124	0.340906		No
valine	Amino Acid	Leucine, Isoleucine and Valine Metabolism	-1.18794	0.340932	HMDB0000883	No
lanthionine	Amino Acid	Methionine, Cysteine, SAM and Taurine Metabolism	-1.13244	0.340997		No
4-ureidobutyrate	Nucleotide	Pyrimidine Metabolism, Uracil containing	0.628985	0.34195		No
thiamin (Vitamin B1)	Cofactors and Vitamins	Thiamine Metabolism	0.0824191	0.342699	HMDB0000235	No
1,5-anhydroglucitol (1,5-AG)	Carbohydrate	Glycolysis, Gluconeogenesis, and Pyruvate Metabolism	0.74874	0.346724	HMDB0002712	No
2-oxoadipate	Amino Acid	Lysine Metabolism	-0.279913	0.347349	HMDB0000225	No
N1-methyladenosine	Nucleotide	Purine Metabolism, Adenine containing	-1.18771	0.34737	HMDB0003331	No
proline	Amino Acid	Urea cycle; Arginine and Proline Metabolism	-0.918841	0.347976	HMDB0000162,HMDB0003411	No
3-aminoisobutyrate	Nucleotide	Pyrimidine Metabolism, Thymine containing	-0.235894	0.349338	HMDB0002166	No
ethylmalonate	Amino Acid	Leucine, Isoleucine and Valine Metabolism	-1.28852	0.351454	HMDB0000622	No
3-methylglutarate/2-methylglutarate	Lipid	Fatty Acid, Dicarboxylate	0.541963	0.352372	HMDB0000422,HMDB0000752	No
gamma-CEHC glucuronide*	Cofactors and Vitamins	Tocopherol Metabolism	-0.310085	0.354348		No
glycoursodeoxycholic acid sulfate (1)	Lipid	Secondary Bile Acid Metabolism	-0.207773	0.357517		No
arabinose	Carbohydrate	Pentose Metabolism	0.794467	0.361323	HMDB0029942	No
kynurenine	Amino Acid	Tryptophan Metabolism	-0.274116	0.365018	HMDB0000684	No
N-acetylhomocitrulline	Amino Acid	Urea cycle; Arginine and Proline Metabolism	-0.487272	0.365227		No
pregnenediol disulfate (C21H34O8S2)*	Lipid	Pregnenolone Steroids	-0.426934	0.365317		No
1-methylnicotinamide	Cofactors and Vitamins	Nicotinate and Nicotinamide Metabolism	-0.429226	0.369806	HMDB0000699	No
beta-hydroxyisovaleroylcarnitine	Amino Acid	Leucine, Isoleucine and Valine Metabolism	-0.791563	0.37005		No
gamma-glutamyltyrosine	Peptide	Gamma-glutamyl Amino Acid	0.415278	0.373088	HMDB0011741	No
5-hydroxyindole sulfate	Amino Acid	Tryptophan Metabolism	-0.281084	0.376091		No
N-acetyl-1-methylhistidine*	Amino Acid	Histidine Metabolism	-0.555919	0.376816	HMDB0240340	No
3-carboxy-4-methyl-5-pentyl-2-furanpropionate (3-CMPFP)**	Lipid	Fatty Acid, Dicarboxylate	0.108358	0.378797	HMDB0061643	No
carnosine	Amino Acid	Histidine Metabolism	0.332811	0.379013	HMDB0000033	No
ribulose/xylulose	Carbohydrate	Pentose Metabolism	0.012549	0.379987	HMDB0000621,HMDB0000751,HMDB0001644,HMDB0003371	No
5alpha-androstan-3beta,17beta-diol disulfate	Lipid	Androgenic Steroids	0.211159	0.382134	HMDB00493	No
cis-3,4-methyleneheptanoylcarnitine	Lipid	Fatty Acid Metabolism (Acyl Carnitine, Medium Chain)	-0.199882	0.383553		No
lactodifucotetraose	Carbohydrate	Disaccharides and Oligosaccharides	-0.500418	0.383672		No
1-palmitoyl-2-arachidonoyl-GPC (16:0/20:4n6)	Lipid	Phosphatidylcholine (PC)	-0.208967	0.384522	HMDB0007982	No
ursocholate	Lipid	Secondary Bile Acid Metabolism	-0.0238127	0.386284	HMDB0000917	No
fumarate	Energy	TCA Cycle	-0.327485	0.389344	HMDB0000134	No
N-acetylphenylalanine	Amino Acid	Phenylalanine Metabolism	-0.359175	0.389777	HMDB0000512	No
3-methoxytyrosine	Amino Acid	Tyrosine Metabolism	-0.541587	0.390076	HMDB0001434	No
glycerol 3-phosphate	Lipid	Glycerolipid Metabolism	-0.383728	0.39251	HMDB0000126	No
nicotinamide	Cofactors and Vitamins	Nicotinate and Nicotinamide Metabolism	-0.420044	0.392553	HMDB0001406	No
glycine	Amino Acid	Glycine, Serine and Threonine Metabolism	-0.417188	0.393747	HMDB0000123	No
tetrahydrocortisol glucuronide	Lipid	Corticosteroids	-0.94105	0.396383		No
asparagine	Amino Acid	Alanine and Aspartate Metabolism	-0.79409	0.398479	HMDB0000168	No
2-O-methylascorbic acid	Cofactors and Vitamins	Ascorbate and Aldarate Metabolism	-1.79609	0.406719	HMDB0240294	No
N-acetylcitrulline	Amino Acid	Urea cycle; Arginine and Proline Metabolism	0.545195	0.406975	HMDB0000856	No
alpha-ketoglutarate	Energy	TCA Cycle	-0.454315	0.407614	HMDB0000208	No
11beta-hydroxyandrosterone sulfate (1)	Lipid	Androgenic Steroids	0.429556	0.408632		No
N-acetyl-aspartyl-glutamate (NAAG)	Amino Acid	Glutamate Metabolism	-0.73165	0.408858	HMDB0001067	No
N-acetylaspartate (NAA)	Amino Acid	Alanine and Aspartate Metabolism	-1.01925	0.408877	HMDB0000812	No
pregnenetriol sulfate*	Lipid	Pregnenolone Steroids	0.0971765	0.410272		No
hypoxanthine	Nucleotide	Purine Metabolism, (Hypo)Xanthine/Inosine containing	0.401382	0.41138	HMDB0000157	No
deoxycarnitine	Lipid	Carnitine Metabolism	0.221002	0.412395	HMDB0001161	No
alpha-CEHC sulfate	Cofactors and Vitamins	Tocopherol Metabolism	-0.139713	0.413436		No
N2,N2-dimethylguanine	Nucleotide	Purine Metabolism, Guanine containing	-0.327985	0.413736		No
pipecolate	Amino Acid	Lysine Metabolism	0.371122	0.414988	HMDB0000070	No
3-methylcrotonylglycine	Amino Acid	Leucine, Isoleucine and Valine Metabolism	-0.175485	0.415071	HMDB0000459	No
S-adenosylmethionine (SAM)	Amino Acid	Methionine, Cysteine, SAM and Taurine Metabolism	-0.655787	0.415286	HMDB0001185	No
hydroxy-N6,N6,N6-trimethyllysine*	Amino Acid	Lysine Metabolism	-0.76211	0.415335		No
16a-hydroxy DHEA 3-sulfate	Lipid	Androgenic Steroids	0.12702	0.418549	HMDB0062544	No
xanthosine	Nucleotide	Purine Metabolism, (Hypo)Xanthine/Inosine containing	-0.713225	0.419793	HMDB0000299	No
nicotinamide riboside	Cofactors and Vitamins	Nicotinate and Nicotinamide Metabolism	-0.309156	0.419849	HMDB0000855	No
5-methylthioadenosine (MTA)	Amino Acid	Polyamine Metabolism	0.350163	0.420373	HMDB0001173	No
3-methylglutarylcarnitine (2)	Amino Acid	Leucine, Isoleucine and Valine Metabolism	0.675722	0.42079	HMDB0000552	No
gamma-glutamylleucine	Peptide	Gamma-glutamyl Amino Acid	0.371986	0.423533	HMDB0011171	No
phenylacetylalanine	Peptide	Acetylated Peptides	-0.182983	0.427554		No
glucuronide of C12H20O3 (1)*	Partially Characterized Molecules	Partially Characterized Molecules	0.0868873	0.428944		No
N-acetylarginine	Amino Acid	Urea cycle; Arginine and Proline Metabolism	1.01373	0.43005	HMDB0004620	No
biopterin	Cofactors and Vitamins	Tetrahydrobiopterin Metabolism	-0.516293	0.4325	HMDB0000468	No
cortolone glucuronide (2)	Lipid	Corticosteroids	-0.910218	0.435884	HMDB0010320	No
methionine sulfoxide	Amino Acid	Methionine, Cysteine, SAM and Taurine Metabolism	0.419219	0.437699	HMDB0002005	No
glucuronide of C12H22O4 (2)*	Partially Characterized Molecules	Partially Characterized Molecules	0.121032	0.438475		No
bilirubin degradation product, C16H18N2O5 (1)**	Partially Characterized Molecules	Partially Characterized Molecules	-0.543044	0.439571		No
uric acid ribonucleoside*	Nucleotide	Purine Metabolism, (Hypo)Xanthine/Inosine containing	-0.705667	0.441682	HMDB0029920	No
GlcNAc sulfate conjugate of C21H34O2 steroid**	Partially Characterized Molecules	Partially Characterized Molecules	-0.339359	0.445604		No
phosphate	Energy	Oxidative Phosphorylation	-0.901532	0.452811	HMDB0001429	No
N-acetylglycine	Amino Acid	Glycine, Serine and Threonine Metabolism	-0.276446	0.45474	HMDB0000532	No
dimethylmalonic acid	Lipid	Fatty Acid, Dicarboxylate	-0.481345	0.456381	HMDB0002001	No
L-urobilin	Cofactors and Vitamins	Hemoglobin and Porphyrin Metabolism	-0.248066	0.457336	HMDB0004159	No
beta-citrylglutamate	Amino Acid	Glutamate Metabolism	-0.77583	0.460927		No
5alpha-pregnan-3beta,20alpha-diol disulfate	Lipid	Progestin Steroids	-0.59973	0.464083	HMDB0094650	No
taurochenodeoxycholic acid 3-sulfate	Lipid	Secondary Bile Acid Metabolism	-0.200442	0.465745	HMDB0002486	No
glucuronide of C14H26O4 (1)*	Partially Characterized Molecules	Partially Characterized Molecules	0.0781253	0.466721		No
oxalate (ethanedioate)	Cofactors and Vitamins	Ascorbate and Aldarate Metabolism	0.363228	0.466973	HMDB0002329	No
glutamine	Amino Acid	Glutamate Metabolism	-0.612743	0.468527	HMDB0000641	No
glucuronide of C14H26O4 (2)*	Partially Characterized Molecules	Partially Characterized Molecules	0.0817653	0.471014		No
tetrahydrocortisone glucuronide (5)	Lipid	Corticosteroids	-0.6226	0.471382		No
cytidine	Nucleotide	Pyrimidine Metabolism, Cytidine containing	0.643531	0.472384	HMDB0000089	No
5-methyluridine (ribothymidine)	Nucleotide	Pyrimidine Metabolism, Uracil containing	-0.451747	0.472563	HMDB0000884	No
phenylacetylhistidine	Peptide	Acetylated Peptides	-0.658958	0.472703		No
lithocholate sulfate (1)	Lipid	Secondary Bile Acid Metabolism	-0.336462	0.473361		No
N6,N6-dimethyllysine	Amino Acid	Lysine Metabolism	-0.525397	0.474706	HMDB0013287	No
sucrose	Carbohydrate	Disaccharides and Oligosaccharides	-0.184383	0.474932	HMDB0000258	No
phenol glucuronide	Amino Acid	Tyrosine Metabolism	-0.182705	0.47646	HMDB0060014	No
bilirubin degradation product, C16H18N2O5 (4)**	Partially Characterized Molecules	Partially Characterized Molecules	-0.380387	0.477427		No
indoxyl glucuronide	Amino Acid	Tryptophan Metabolism	-0.382566	0.478679	HMDB0010319	No
cyclo(pro-sulfo-tyr)*	Peptide	Dipeptide	-0.291306	0.480261		No
malonylcarnitine	Lipid	Fatty Acid Synthesis	-0.604338	0.480703	HMDB0002095	No
N-acetylalanine	Amino Acid	Alanine and Aspartate Metabolism	-0.729565	0.481616	HMDB0000766	No
N,N,N-trimethyl-5-aminovalerate	Amino Acid	Lysine Metabolism	0.402907	0.481926		No
carnitine	Lipid	Carnitine Metabolism	0.289464	0.483174	HMDB0000062	No
4-hydroxyphenylacetylglycine	Peptide	Acetylated Peptides	-0.245957	0.484122	HMDB0000735	No
taurodeoxycholic acid 3-sulfate	Lipid	Secondary Bile Acid Metabolism	-0.217749	0.48447		No
glucuronide of C10H18O2 (2)*	Partially Characterized Molecules	Partially Characterized Molecules	-0.0597873	0.487306		No
3-hydroxyproline	Amino Acid	Urea cycle; Arginine and Proline Metabolism	-0.426783	0.488052	HMDB0002113	No
malate	Energy	TCA Cycle	-0.311377	0.489329	HMDB0031518,HMDB0000156,HMDB0000744	No
suberate (C8-DC)	Lipid	Fatty Acid, Dicarboxylate	-0.642023	0.492202	HMDB0000893	No
glucuronide of C10H18O2 (10)*	Partially Characterized Molecules	Partially Characterized Molecules	-0.158331	0.492515		No
cysteinylglycine disulfide*	Amino Acid	Glutathione Metabolism	-0.85065	0.497473	HMDB0000709	No
N-acetyl-beta-alanine	Nucleotide	Pyrimidine Metabolism, Uracil containing	-0.624872	0.49765	HMDB0061880	No
phenylacetylaspartate	Peptide	Acetylated Peptides	-0.26006	0.498212	HMDB29355	No
choline phosphate	Lipid	Phospholipid Metabolism	-0.232518	0.49898	HMDB0001565	No
N-octanoylglycine	Lipid	Fatty Acid Metabolism (Acyl Glycine)	0.340429	0.499252	HMDB0000832	No
11beta-hydroxyandrosterone glucuronide	Lipid	Androgenic Steroids	0.658986	0.499737	HMDB0010351	No
cholate	Lipid	Primary Bile Acid Metabolism	-0.082986	0.501328	HMDB0000619	No
tricarballylate	Energy	TCA Cycle	-0.120578	0.502009	HMDB0031193	No
1-palmitoyl-2-linoleoyl-GPC (16:0/18:2)	Lipid	Phosphatidylcholine (PC)	-0.169524	0.503079	HMDB0007973	No
pyridoxal	Cofactors and Vitamins	Vitamin B6 Metabolism	0.145728	0.505705	HMDB0001545	No
S-adenosylhomocysteine (SAH)	Amino Acid	Methionine, Cysteine, SAM and Taurine Metabolism	-0.365416	0.50961	HMDB00939	No
2-methylmalonylcarnitine (C4-DC)	Lipid	Fatty Acid Metabolism (also BCAA Metabolism)	-1.28136	0.510316	HMDB0013133	No
glutamine conjugate of C8H12O4 (1)*	Partially Characterized Molecules	Partially Characterized Molecules	-0.181189	0.510358		No
5-hydroxyhexanoate	Lipid	Fatty Acid, Monohydroxy	-0.110515	0.510654	HMDB0000409,HMDB0000525	No
1-(1-enyl-palmitoyl)-2-arachidonoyl-GPE (P-16:0/20:4)*	Lipid	Plasmalogen	-0.432019	0.512443	HMDB0011352	No
orotate	Nucleotide	Pyrimidine Metabolism, Orotate containing	-0.24999	0.516013	HMDB0000226	No
allantoin	Nucleotide	Purine Metabolism, (Hypo)Xanthine/Inosine containing	-0.420573	0.519165	HMDB0000462	No
oxindolylalanine	Amino Acid	Tryptophan Metabolism	-0.376581	0.520108		No
hypotaurine	Amino Acid	Methionine, Cysteine, SAM and Taurine Metabolism	0.346108	0.522271	HMDB0000965	No
ascorbate (Vitamin C)	Cofactors and Vitamins	Ascorbate and Aldarate Metabolism	0.0813487	0.522965	HMDB0000044	No
glucuronide of C8H14O2 (3)*	Partially Characterized Molecules	Partially Characterized Molecules	-0.130535	0.525407		No
glycocholate glucuronide (1)	Lipid	Primary Bile Acid Metabolism	-0.0617403	0.529113		No
glucuronide of C10H14O2 (2)*	Partially Characterized Molecules	Partially Characterized Molecules	-0.0239962	0.530958		No
glutamine conjugate of C9H16O2 (1)*	Partially Characterized Molecules	Partially Characterized Molecules	-0.215238	0.534219		No
phenylacetylserine	Peptide	Acetylated Peptides	-0.305687	0.536407		No
5-aminovalerate	Amino Acid	Lysine Metabolism	-0.319276	0.538802	HMDB0003355	No
cytosine	Nucleotide	Pyrimidine Metabolism, Cytidine containing	-0.562518	0.539468	HMDB0000630	No
N-methyltaurine	Amino Acid	Methionine, Cysteine, SAM and Taurine Metabolism	-0.102182	0.540893		No
isocaproylglutamine	Lipid	Fatty Acid Metabolism (Acyl Glutamine)	-0.304399	0.541833		No
4-guanidinobutanoate	Amino Acid	Guanidino and Acetamido Metabolism	0.223607	0.542457	HMDB0003464	No
glycerate	Carbohydrate	Glycolysis, Gluconeogenesis, and Pyruvate Metabolism	0.187571	0.543113	HMDB0000139,HMDB0006372	No
glucuronide of C12H22O4 (1)*	Partially Characterized Molecules	Partially Characterized Molecules	0.0810189	0.544852		No
imidazole lactate	Amino Acid	Histidine Metabolism	-0.586261	0.546281	HMDB0002320	No
alpha-CEHC glycine*	Cofactors and Vitamins	Tocopherol Metabolism	-0.0399239	0.548653		No
indoleacetate	Amino Acid	Tryptophan Metabolism	0.143236	0.55436	HMDB0000197	No
S-carboxyethylcysteine	Amino Acid	Methionine, Cysteine, SAM and Taurine Metabolism	-0.0500499	0.556577		No
N-carbamoylalanine	Amino Acid	Alanine and Aspartate Metabolism	-0.337679	0.556678		No
S-methylmethionine	Amino Acid	Methionine, Cysteine, SAM and Taurine Metabolism	-0.263242	0.556957	HMDB0038670	No
spermidine	Amino Acid	Polyamine Metabolism	-0.254172	0.557874	HMDB0001257	No
gamma-glutamyl-epsilon-lysine	Peptide	Gamma-glutamyl Amino Acid	0.313118	0.558116	HMDB0003869	No
3-methyladipate	Lipid	Fatty Acid, Dicarboxylate	0.69277	0.563901	HMDB0000555	No
behenoyl sphingomyelin (d18:1/22:0)*	Lipid	Sphingomyelins	-0.309999	0.568127	HMDB0012103	No
N2-acetyl,N6-methyllysine	Amino Acid	Lysine Metabolism	-0.242559	0.568966		No
N2-acetyl,N6,N6-dimethyllysine	Amino Acid	Lysine Metabolism	-0.337012	0.570274		No
argininosuccinate	Amino Acid	Urea cycle; Arginine and Proline Metabolism	-0.283635	0.570454	HMDB0000052	No
xanthopterin	Cofactors and Vitamins	Pterin Metabolism	-0.327394	0.572709		No
fructosyllysine	Amino Acid	Lysine Metabolism	0.36108	0.573918	HMDB0034879	No
N-acetylmethionine sulfoxide	Amino Acid	Methionine, Cysteine, SAM and Taurine Metabolism	0.432597	0.576332		No
cystine	Amino Acid	Methionine, Cysteine, SAM and Taurine Metabolism	-0.362073	0.576857	HMDB0000192	No
3-hydroxyhexanoylcarnitine (1)	Lipid	Fatty Acid Metabolism (Acyl Carnitine, Hydroxy)	-0.34681	0.581486		No
N6-carboxyethyllysine	Amino Acid	Lysine Metabolism	-0.273176	0.581841		No
isovalerylcarnitine (C5)	Amino Acid	Leucine, Isoleucine and Valine Metabolism	0.159956	0.582127	HMDB0000688	No
glucuronide of C10H18O2 (3)*	Partially Characterized Molecules	Partially Characterized Molecules	-0.0168574	0.582681		No
alanine	Amino Acid	Alanine and Aspartate Metabolism	-0.531139	0.584345	HMDB0000161	No
glucuronide of C10H18O2 (9)*	Partially Characterized Molecules	Partially Characterized Molecules	-0.0476268	0.586022		No
sphingomyelin (d18:1/24:1, d18:2/24:0)*	Lipid	Sphingomyelins	0.201142	0.586051	HMDB0012107	No
2-methylhexanoylcarnitine	Lipid	Fatty Acid Metabolism (Acyl Carnitine, Medium Chain)	0.175145	0.58699		No
guanosine-3',5'-cyclic monophosphate (cGMP)	Nucleotide	Purine Metabolism, Guanine containing	-0.422074	0.58752	HMDB0001314	No
creatinine	Amino Acid	Creatine Metabolism	-0.996592	0.587717	HMDB0000562	No
carboxyethyl-GABA	Amino Acid	Glutamate Metabolism	-0.566565	0.589519	HMDB0002201	No
glucuronide of C10H18O2 (7)*	Partially Characterized Molecules	Partially Characterized Molecules	-0.0146238	0.590316		No
11beta-hydroxyetiocholanolone glucuronide*	Lipid	Androgenic Steroids	-0.269879	0.590771		No
alpha-ketoglutaramate*	Amino Acid	Glutamate Metabolism	-0.447122	0.591184	HMDB0001552	No
N-acetyl-3-methylhistidine*	Amino Acid	Histidine Metabolism	-0.0997887	0.592576	HMDB0240341	No
1-methylguanine	Nucleotide	Purine Metabolism, Guanine containing	-0.312183	0.593311	HMDB0003282	No
1-ribosyl-imidazoleacetate*	Amino Acid	Histidine Metabolism	-0.596207	0.596535	HMDB0002331	No
cortisol 21-glucuronide	Lipid	Corticosteroids	0.432388	0.597923		No
cortolone glucuronide (1)	Lipid	Corticosteroids	-0.569215	0.597954		No
glucuronide of C10H18O2 (8)*	Partially Characterized Molecules	Partially Characterized Molecules	-0.0211319	0.598669		No
tetrahydrocortisone	Lipid	Corticosteroids	-0.264939	0.600992	HMDB0000903	No
indoleacetylglutamine	Amino Acid	Tryptophan Metabolism	-0.484899	0.603671	HMDB0013240	No
2,3-dimethylsuccinate	Amino Acid	Leucine, Isoleucine and Valine Metabolism	0.10605	0.603944		No
glucuronide of C12H20O3 (4)*	Partially Characterized Molecules	Partially Characterized Molecules	0.304601	0.604176		No
citramalate	Amino Acid	Glutamate Metabolism	0.530256	0.60471	HMDB0000426	No
serotonin	Amino Acid	Tryptophan Metabolism	-0.37428	0.607679	HMDB0000259	No
2-methylserine	Amino Acid	Glycine, Serine and Threonine Metabolism	0.650978	0.608219		No
3'-a-sialyl-N-acetyllactosamine	Carbohydrate	Aminosugar Metabolism	-0.687926	0.60946	HMDB0006581	No
alpha-CEHC glucuronide*	Cofactors and Vitamins	Tocopherol Metabolism	-0.147893	0.609975	HMDB0062445	No
arabitol/xylitol	Carbohydrate	Pentose Metabolism	-0.633325	0.610426	HMDB0001851,HMDB0000568,HMDB0002917	No
4-hydroxyglutamate	Amino Acid	Glutamate Metabolism	0.390257	0.612123	HMDB0001344	No
glucuronide of C8H18O2 (2)*	Partially Characterized Molecules	Partially Characterized Molecules	0.111499	0.61294		No
trigonelline (N'-methylnicotinate)	Cofactors and Vitamins	Nicotinate and Nicotinamide Metabolism	-0.238847	0.613563	HMDB0000875	No
androsterone glucuronide	Lipid	Androgenic Steroids	0.299792	0.614141	HMDB0002829	No
carnitine of C10H14O2 (1)*	Partially Characterized Molecules	Partially Characterized Molecules	-0.22842	0.616305		No
acetylagmatine	Amino Acid	Polyamine Metabolism	-0.0689009	0.618254		No
gamma-glutamylglutamine	Peptide	Gamma-glutamyl Amino Acid	0.179949	0.619361	HMDB0011738	No
(2 or 3)-decenoate (10:1n7 or n8)	Lipid	Medium Chain Fatty Acid	-0.261559	0.619492		No
riboflavin (Vitamin B2)	Cofactors and Vitamins	Riboflavin Metabolism	0.0430105	0.620606	HMDB0000244	No
glycochenodeoxycholate 3-sulfate	Lipid	Primary Bile Acid Metabolism	-0.141706	0.621443	HMDB0002409,HMDB0002496,HMDB0002497	No
azelate (C9-DC)	Lipid	Fatty Acid, Dicarboxylate	0.172406	0.62217	HMDB0000784	No
phenol sulfate	Amino Acid	Tyrosine Metabolism	-0.185588	0.62261	HMDB0060015	No
thymine	Nucleotide	Pyrimidine Metabolism, Thymine containing	0.247756	0.627714	HMDB0000262	No
lactate	Carbohydrate	Glycolysis, Gluconeogenesis, and Pyruvate Metabolism	-0.367966	0.628874	HMDB0000190	No
N2-methylguanosine	Nucleotide	Purine Metabolism, Guanine containing	-0.586162	0.631034	HMDB0005862	No
carnitine of C10H14O2 (2)*	Partially Characterized Molecules	Partially Characterized Molecules	-0.249072	0.63213		No
glucuronide of C12H20O3 (5)*	Partially Characterized Molecules	Partially Characterized Molecules	0.335057	0.636304		No
taurocholenate sulfate*	Lipid	Secondary Bile Acid Metabolism	-0.151646	0.638668		No
succinate	Energy	TCA Cycle	-0.293196	0.638697	HMDB0000254	No
gamma-CEHC	Cofactors and Vitamins	Tocopherol Metabolism	0.128002	0.640215	HMDB0001931	No
carboxymethylarginine	Amino Acid	Urea cycle; Arginine and Proline Metabolism	-0.415039	0.644721	HMDB39111	No
dopamine	Amino Acid	Tyrosine Metabolism	-0.466501	0.646438	HMDB0000073	No
catechol glucuronide	Amino Acid	Tyrosine Metabolism	0.233609	0.647789	HMDB0240490	No
cortisol	Lipid	Corticosteroids	0.191926	0.648005	HMDB0000063	No
tryptamine	Amino Acid	Tryptophan Metabolism	0.176024	0.649833	HMDB0000303	No
N1-Methyl-2-pyridone-5-carboxamide	Cofactors and Vitamins	Nicotinate and Nicotinamide Metabolism	-0.389368	0.652417	HMDB0004193	No
pyridoxate	Cofactors and Vitamins	Vitamin B6 Metabolism	0.0993748	0.65862	HMDB0000017	No
taurolithocholate 3-sulfate	Lipid	Secondary Bile Acid Metabolism	-0.154291	0.662288	HMDB0002580	No
11-ketoetiocholanolone sulfate	Lipid	Androgenic Steroids	-0.164694	0.662426		No
alpha-CMBHC glucuronide	Cofactors and Vitamins	Tocopherol Metabolism	-0.084317	0.663301		No
7-hydroxyindole sulfate	Amino Acid	Tryptophan Metabolism	-0.120694	0.663479		No
N-acetylvaline	Amino Acid	Leucine, Isoleucine and Valine Metabolism	-0.501841	0.664972	HMDB0011757	No
urate	Nucleotide	Purine Metabolism, (Hypo)Xanthine/Inosine containing	-0.635974	0.664989	HMDB0000289	No
epiandrosterone sulfate	Lipid	Androgenic Steroids	0.123621	0.66752	HMDB0062657	No
p-cresol glucuronide*	Amino Acid	Tyrosine Metabolism	-0.143922	0.66853	HMDB0011686	No
3-ureidoisobutyrate	Nucleotide	Pyrimidine Metabolism, Uracil containing	-0.217388	0.669042	HMDB0002031	No
3-hydroxydodecanedioate*	Lipid	Fatty Acid, Dicarboxylate	-0.248465	0.670722	HMDB0000413	No
3-hydroxyoctanoylcarnitine (2)	Lipid	Fatty Acid Metabolism (Acyl Carnitine, Hydroxy)	-0.099916	0.675203		No
4-hydroxyphenylpyruvate	Amino Acid	Tyrosine Metabolism	-0.0861405	0.675504	HMDB0000707	No
tauro-beta-muricholate	Lipid	Primary Bile Acid Metabolism	-0.10957	0.676278	HMDB0000932	No
mesaconate (methylfumarate)	Energy	TCA Cycle	0.224462	0.679904	HMDB0000749	No
sedoheptulose-7-phosphate	Carbohydrate	Pentose Phosphate Pathway	0.155796	0.683052	HMDB0001068	No
allantoic acid	Nucleotide	Purine Metabolism, (Hypo)Xanthine/Inosine containing	-0.303381	0.683637	HMDB0001209	No
glucuronide of C10H18O2 (5)*	Partially Characterized Molecules	Partially Characterized Molecules	-0.0114865	0.684339		No
guanosine	Nucleotide	Purine Metabolism, Guanine containing	0.0877721	0.686302	HMDB0000133	No
glucuronide of C10H18O2 (4)*	Partially Characterized Molecules	Partially Characterized Molecules	-0.00610659	0.69043		No
N4-acetylcytidine	Nucleotide	Pyrimidine Metabolism, Cytidine containing	-0.55645	0.690715	HMDB0005923	No
2-hydroxyglutarate	Lipid	Fatty Acid, Dicarboxylate	-0.141801	0.692025	HMDB0059655	No
adenosine	Nucleotide	Purine Metabolism, Adenine containing	0.37261	0.692502	HMDB0000050	No
propionylcarnitine (C3)	Lipid	Fatty Acid Metabolism (also BCAA Metabolism)	0.109382	0.69372	HMDB0000824	No
1-methyl-4-imidazoleacetate	Amino Acid	Histidine Metabolism	-0.324478	0.695262	HMDB0002820	No
1-carboxyethyltyrosine	Amino Acid	Tyrosine Metabolism	0.299701	0.695663		No
phenylacetyl-beta-alanine	Peptide	Acetylated Peptides	0.20276	0.696291		No
6-bromotryptophan	Amino Acid	Tryptophan Metabolism	-0.239263	0.697227		No
cortisol 21-sulfate	Lipid	Corticosteroids	-0.272907	0.697232	HMDB0062779	No
1-carboxyethylphenylalanine	Amino Acid	Phenylalanine Metabolism	0.212	0.698395		No
gamma-glutamylthreonine	Peptide	Gamma-glutamyl Amino Acid	0.387962	0.69902	HMDB0029159	No
ribitol	Carbohydrate	Pentose Metabolism	-0.568954	0.702939	HMDB0002917,HMDB0001851,HMDB0000568,HMDB0000508	No
anthranilate	Amino Acid	Tryptophan Metabolism	-0.335281	0.703759	HMDB0001123	No
glucuronide of C10H18O2 (1)*	Partially Characterized Molecules	Partially Characterized Molecules	-0.0105476	0.710043		No
taurocyamine	Amino Acid	Methionine, Cysteine, SAM and Taurine Metabolism	0.0968937	0.713006	HMDB0003584	No
alpha-CEHC taurine*	Cofactors and Vitamins	Tocopherol Metabolism	-0.0213692	0.713796		No
gamma-glutamylglycine	Peptide	Gamma-glutamyl Amino Acid	0.193995	0.715184	HMDB0011667	No
ornithine	Amino Acid	Urea cycle; Arginine and Proline Metabolism	-0.194822	0.715911	HMDB0000214	No
cortisone	Lipid	Corticosteroids	0.279579	0.716636	HMDB0002802	No
N-formylanthranilic acid	Amino Acid	Tryptophan Metabolism	0.238177	0.717772	HMDB0004089	No
isobutyrylcarnitine (C4)	Amino Acid	Leucine, Isoleucine and Valine Metabolism	-0.363201	0.719656	HMDB0000736	No
1-carboxyethylvaline	Amino Acid	Leucine, Isoleucine and Valine Metabolism	0.313869	0.72045		No
3-carboxyadipate	Lipid	Fatty Acid, Dicarboxylate	0.147638	0.721834		No
1-palmitoyl-2-oleoyl-GPE (16:0/18:1)	Lipid	Phosphatidylethanolamine (PE)	-0.218751	0.722106	HMDB0005320	No
isoxanthopterin	Cofactors and Vitamins	Pterin Metabolism	-0.145397	0.725288	HMDB0000704	No
glutamate	Amino Acid	Glutamate Metabolism	0.355956	0.725292	HMDB0000148	No
pterin	Cofactors and Vitamins	Pterin Metabolism	0.293171	0.72683	HMDB0000802	No
inosine	Nucleotide	Purine Metabolism, (Hypo)Xanthine/Inosine containing	0.0838962	0.729006	HMDB0000195	No
1-carboxyethylhistidine	Amino Acid	Histidine Metabolism	0.236139	0.73413		No
cysteinylglycine	Amino Acid	Glutathione Metabolism	0.260957	0.737525	HMDB0000078	No
dehydroandrosterone glucuronide	Lipid	Androgenic Steroids	-0.203856	0.737721		No
2-hydroxysebacate	Lipid	Fatty Acid, Dicarboxylate	0.154817	0.737817	HMDB0000424	No
delta-CEHC	Cofactors and Vitamins	Tocopherol Metabolism	0.0820163	0.738133		No
N-acetyl-cadaverine	Amino Acid	Lysine Metabolism	0.124134	0.738266	HMDB0002284	No
11-dehydrocorticosterone sulfate	Lipid	Corticosteroids	-0.115848	0.738652		No
2-oxoarginine*	Amino Acid	Urea cycle; Arginine and Proline Metabolism	0.208913	0.739071	HMDB0004225	No
serine	Amino Acid	Glycine, Serine and Threonine Metabolism	-0.379417	0.739367	HMDB0000187	No
pregnenetriol disulfate*	Lipid	Pregnenolone Steroids	-0.138822	0.73986		No
glucuronide of C8H18O2 (1)*	Partially Characterized Molecules	Partially Characterized Molecules	0.0713848	0.739927		No
1-(1-enyl-palmitoyl)-2-oleoyl-GPE (P-16:0/18:1)*	Lipid	Plasmalogen	0.0911611	0.742133	HMDB0011342	No
formiminoglutamate	Amino Acid	Histidine Metabolism	-0.596305	0.746684	HMDB0000854	No
3-sulfo-L-alanine	Amino Acid	Methionine, Cysteine, SAM and Taurine Metabolism	-0.0465976	0.74745	HMDB0002757	No
pantoate	Cofactors and Vitamins	Pantothenate and CoA Metabolism	0.0458062	0.748271	HMDB0240389	No
3-(4-hydroxyphenyl)lactate	Amino Acid	Tyrosine Metabolism	-0.0561974	0.748732	HMDB0000755	No
galactosylglycerol	Lipid	Galactosyl Glycerolipids	-0.220318	0.750325	HMDB0006790	No
7-ketodeoxycholate	Lipid	Secondary Bile Acid Metabolism	-0.063571	0.750538	HMDB0000391	No
3-hydroxy-2-ethylpropionate	Amino Acid	Leucine, Isoleucine and Valine Metabolism	-0.107149	0.752862	HMDB0000396	No
N-acetylasparagine	Amino Acid	Alanine and Aspartate Metabolism	-0.199035	0.754168	HMDB0006028	No
citraconate/glutaconate	Energy	TCA Cycle	-0.069292	0.757695	HMDB0000634,HMDB0000620	No
citrulline	Amino Acid	Urea cycle; Arginine and Proline Metabolism	-0.205865	0.758148	HMDB0000904	No
21-hydroxypregnenolone disulfate	Lipid	Pregnenolone Steroids	0.190023	0.760151		No
4-hydroxycinnamate sulfate	Amino Acid	Tyrosine Metabolism	-0.0711068	0.760773		No
3-hydroxyanthranilate	Amino Acid	Tryptophan Metabolism	-0.153952	0.762538	HMDB0001476	No
urea	Amino Acid	Urea cycle; Arginine and Proline Metabolism	0.351607	0.767156	HMDB0000294	No
2-hydroxy-4-(methylthio)butanoic acid	Amino Acid	Methionine, Cysteine, SAM and Taurine Metabolism	-0.184735	0.767166	HMDB0037115	No
histidine	Amino Acid	Histidine Metabolism	0.144908	0.767406	HMDB0000177	No
indolepropionylglycine	Amino Acid	Tryptophan Metabolism	-0.137371	0.770839		No
2-hydroxyphenylacetate	Amino Acid	Phenylalanine Metabolism	-0.304622	0.771862	HMDB0000669	No
uridine	Nucleotide	Pyrimidine Metabolism, Uracil containing	-0.266268	0.772046	HMDB0000296	No
trimethylamine N-oxide	Lipid	Phospholipid Metabolism	-0.206608	0.772667	HMDB0000925	No
4-hydroxyphenylacetoylcarnitine	Amino Acid	Tyrosine Metabolism	-0.163033	0.773057		No
histamine	Amino Acid	Histidine Metabolism	0.120781	0.773667	HMDB0000870	No
guanine	Nucleotide	Purine Metabolism, Guanine containing	0.16237	0.774302	HMDB0000132	No
1-methyl-5-imidazolelactate	Amino Acid	Histidine Metabolism	-0.0780099	0.774831		No
adipate (C6-DC)	Lipid	Fatty Acid, Dicarboxylate	0.0449035	0.780018	HMDB0000448	No
alpha-CEHC	Cofactors and Vitamins	Tocopherol Metabolism	-0.171603	0.781914	HMDB0001518	No
tetrahydrocortisol sulfate (2)	Lipid	Corticosteroids	-0.198368	0.782076		No
uracil	Nucleotide	Pyrimidine Metabolism, Uracil containing	-0.15669	0.783273	HMDB0000300	No
N6-carboxymethyllysine	Carbohydrate	Advanced Glycation End-product	-0.304248	0.784301	HMDB0240347	No
S-methylcysteine	Amino Acid	Methionine, Cysteine, SAM and Taurine Metabolism	0.137569	0.78454	HMDB0002108	No
1-carboxyethylisoleucine	Amino Acid	Leucine, Isoleucine and Valine Metabolism	0.157429	0.788329		No
2-aminoheptanoate	Lipid	Fatty Acid, Amino	0.199803	0.789702	HMDB0094649	No
N-palmitoyl-sphingosine (d18:1/16:0)	Lipid	Ceramides	0.131141	0.789955	HMDB0004949	No
imidazole propionate	Amino Acid	Histidine Metabolism	-0.0705577	0.794964	HMDB0002271	No
glucuronide of C16H30O4 (1)*	Partially Characterized Molecules	Partially Characterized Molecules	0.0606115	0.797569		No
N-acetylleucine	Amino Acid	Leucine, Isoleucine and Valine Metabolism	-0.0982762	0.797639	HMDB0011756	No
5alpha-androstan-3beta,17alpha-diol disulfate	Lipid	Androgenic Steroids	-0.0949076	0.799567	HMDB0094682	No
N-methylproline	Amino Acid	Urea cycle; Arginine and Proline Metabolism	0.0612542	0.800204	HMDB0094696	No
N-acetyltyrosine	Amino Acid	Tyrosine Metabolism	-0.0416223	0.801676	HMDB0000866	No
2-aminoadipate	Amino Acid	Lysine Metabolism	-0.21689	0.803449	HMDB0000510	No
threonate	Cofactors and Vitamins	Ascorbate and Aldarate Metabolism	0.167443	0.804085	HMDB0062620,HMDB0000943	No
gamma-CEHC taurine*	Cofactors and Vitamins	Tocopherol Metabolism	-0.0860595	0.804573		No
lignoceroyl sphingomyelin (d18:1/24:0)	Lipid	Sphingomyelins	0.108608	0.804876	HMDB0011697	No
N2,N6-diacetyllysine	Amino Acid	Lysine Metabolism	-0.159096	0.811846		No
dopamine 4-sulfate	Amino Acid	Tyrosine Metabolism	0.130167	0.813418	HMDB0004148	No
tyramine	Amino Acid	Tyrosine Metabolism	-0.151615	0.813797	HMDB0000306	No
gamma-glutamylvaline	Peptide	Gamma-glutamyl Amino Acid	-0.328194	0.816954	HMDB0011172	No
fucose	Carbohydrate	Aminosugar Metabolism	-0.0777396	0.817928	HMDB0000174,HMDB0029196	No
ascorbic acid 2-sulfate	Cofactors and Vitamins	Ascorbate and Aldarate Metabolism	0.338087	0.821858	HMDB0060649	No
3-carboxy-4-methyl-5-propyl-2-furanpropanoate (CMPF)	Lipid	Fatty Acid, Dicarboxylate	-0.0479189	0.822902	HMDB0061112	No
pyruvate	Carbohydrate	Glycolysis, Gluconeogenesis, and Pyruvate Metabolism	-0.118632	0.825976	HMDB0000243	No
methionine	Amino Acid	Methionine, Cysteine, SAM and Taurine Metabolism	-0.0956522	0.829799	HMDB0000696	No
3-hydroxyisobutyrate	Amino Acid	Leucine, Isoleucine and Valine Metabolism	-0.121614	0.831256	HMDB0000023,HMDB0000336	No
glutamine conjugate of C8H12O2 (2)*	Partially Characterized Molecules	Partially Characterized Molecules	0.149492	0.831399		No
glycocholate	Lipid	Primary Bile Acid Metabolism	-0.0824092	0.831961	HMDB0000138	No
2-aminooctanoate	Lipid	Fatty Acid, Amino	0.0970772	0.835961	HMDB0000991	No
trans-4-hydroxyproline	Amino Acid	Urea cycle; Arginine and Proline Metabolism	0.152868	0.847975	HMDB0000725	No
glucose	Carbohydrate	Glycolysis, Gluconeogenesis, and Pyruvate Metabolism	-0.20509	0.848173	HMDB0000122	No
vanillic alcohol sulfate	Amino Acid	Tyrosine Metabolism	0.0232528	0.848235	HMDB0041788	No
cholesterol	Lipid	Sterol	0.0579342	0.851446	HMDB0000067	No
gamma-glutamylphenylalanine	Peptide	Gamma-glutamyl Amino Acid	0.122197	0.85224	HMDB0000594	No
1-methyladenine	Nucleotide	Purine Metabolism, Adenine containing	-0.181913	0.853304	HMDB0011599	No
beta-alanine	Nucleotide	Pyrimidine Metabolism, Uracil containing	-0.13564	0.853382	HMDB0000056	No
N-acetylcarnosine	Amino Acid	Histidine Metabolism	-0.149294	0.855263	HMDB0012881	No
N-acetylthreonine	Amino Acid	Glycine, Serine and Threonine Metabolism	-0.183871	0.856513	HMDB0062557	No
1-stearoyl-2-oleoyl-GPC (18:0/18:1)	Lipid	Phosphatidylcholine (PC)	0.211094	0.856749	HMDB0008038	No
prolylglycine	Peptide	Dipeptide	0.0694146	0.857025	HMDB0011178	No
carnitine of C10H14O2 (5)*	Partially Characterized Molecules	Partially Characterized Molecules	0.0556925	0.862847		No
11-ketoetiocholanolone glucuronide	Lipid	Androgenic Steroids	-0.12147	0.86689		No
phenyllactate (PLA)	Amino Acid	Phenylalanine Metabolism	0.087162	0.871837	HMDB0000779,HMDB0000563	No
indole-3-carboxylate	Amino Acid	Tryptophan Metabolism	-0.12228	0.875392	HMDB0003320	No
dihydrobiopterin	Cofactors and Vitamins	Tetrahydrobiopterin Metabolism	0.0933087	0.875404	HMDB0000038	No
1-palmitoyl-2-oleoyl-GPC (16:0/18:1)	Lipid	Phosphatidylcholine (PC)	0.066801	0.876726	HMDB0007972	No
2-hydroxybutyrate/2-hydroxyisobutyrate	Amino Acid	Glutathione Metabolism	-0.142537	0.877066	HMDB0000729,HMDB00008	No
glutarate (C5-DC)	Lipid	Fatty Acid, Dicarboxylate	-0.0859885	0.877368	HMDB0000661	No
(R)-3-hydroxybutyrylcarnitine	Lipid	Fatty Acid Metabolism (Acyl Carnitine, Hydroxy)	-0.0519575	0.883641	HMDB0013127	No
cystathionine	Amino Acid	Methionine, Cysteine, SAM and Taurine Metabolism	-0.0316701	0.88585	HMDB0000099	No
aconitate [cis or trans]	Energy	TCA Cycle	-0.284734	0.887012	HMDB0000958,HMDB000072	No
dopamine 3-O-sulfate	Amino Acid	Tyrosine Metabolism	0.0817787	0.887821	HMDB0006275	No
undecenoylcarnitine (C11:1)	Lipid	Fatty Acid Metabolism (Acyl Carnitine, Monounsaturated)	0.0445627	0.888637		No
5,6-dihydrothymine	Nucleotide	Pyrimidine Metabolism, Thymine containing	0.132634	0.89034	HMDB0000079	No
glycerophosphoserine*	Lipid	Phospholipid Metabolism	0.259664	0.893157		No
glyco-beta-muricholate**	Lipid	Primary Bile Acid Metabolism	-0.0392992	0.893553		No
N-acetylhistidine	Amino Acid	Histidine Metabolism	-0.128851	0.898917	HMDB0032055	No
sebacate (C10-DC)	Lipid	Fatty Acid, Dicarboxylate	-0.0505917	0.8992	HMDB0000792	No
N1,N12-diacetylspermine	Amino Acid	Polyamine Metabolism	-0.087458	0.900447	HMDB0002172	No
picolinate	Amino Acid	Tryptophan Metabolism	0.0661009	0.902889	HMDB0002243	No
2-hydroxy-3-methylvalerate	Amino Acid	Leucine, Isoleucine and Valine Metabolism	-0.0321097	0.905349	HMDB0000317	No
2'-deoxyadenosine	Nucleotide	Purine Metabolism, Adenine containing	0.102572	0.906162	HMDB0000101	No
3-hydroxyhexanoate	Lipid	Fatty Acid, Monohydroxy	0.0398272	0.909404	HMDB0061652,HMDB0010718	No
methylurea	Amino Acid	Urea cycle; Arginine and Proline Metabolism	0.0509309	0.910944		No
citrate	Energy	TCA Cycle	-0.0918794	0.911176	HMDB0000094	No
saccharopine	Amino Acid	Lysine Metabolism	-0.0330683	0.912177	HMDB0000279	No
N-acetylhistamine	Amino Acid	Histidine Metabolism	-0.0321291	0.91692	HMDB0013253	No
N-acetyl-2-aminooctanoate*	Lipid	Fatty Acid, Amino	0.0426126	0.917247	HMDB0059745	No
3-methylglutaconate	Amino Acid	Leucine, Isoleucine and Valine Metabolism	0.0682987	0.920016	HMDB0000522	No
carnitine of C10H14O2 (4)*	Partially Characterized Molecules	Partially Characterized Molecules	-0.0350564	0.922666		No
dimethylguanidino valeric acid (DMGV)*	Amino Acid	Urea cycle; Arginine and Proline Metabolism	0.055002	0.924693		No
2R,3R-dihydroxybutyrate	Lipid	Fatty Acid, Dihydroxy	0.0728039	0.93033	HMDB0000498	No
decadienedioic acid (C10:2-DC)**	Lipid	Fatty Acid, Dicarboxylate	-0.0684757	0.931587		No
N-acetylglucosaminitol	Carbohydrate	Aminosugar Metabolism	0.0747928	0.933288		No
palmitoyl sphingomyelin (d18:1/16:0)	Lipid	Sphingomyelins	0.0325808	0.934356	HMDB0010169	No
(N(1) + N(8))-acetylspermidine	Amino Acid	Polyamine Metabolism	-0.0823334	0.937171	HMDB0002189,HMDB0001276	No
tetrahydrocortisone glucuronide (4)	Lipid	Corticosteroids	-0.0618039	0.937389		No
3-methylhistidine	Amino Acid	Histidine Metabolism	-0.0188401	0.937556	HMDB0000479	No
lactose	Carbohydrate	Disaccharides and Oligosaccharides	-0.0361647	0.937687	HMDB0041627	No
N-acetylcysteine	Amino Acid	Methionine, Cysteine, SAM and Taurine Metabolism	-0.0381249	0.939238	HMDB0001890	No
N-acetylglutamine	Amino Acid	Glutamate Metabolism	-0.0435112	0.94473	HMDB0006029	No
N-delta-acetylornithine	Amino Acid	Urea cycle; Arginine and Proline Metabolism	-0.0348103	0.946462	HMDB0003357	No
isocitrate	Energy	TCA Cycle	0.0498545	0.947259	HMDB0001874	No
maleate	Lipid	Fatty Acid, Dicarboxylate	-0.0487515	0.947865	HMDB0000176	No
phosphoethanolamine	Lipid	Phospholipid Metabolism	0.025156	0.948646	HMDB0000224	No
dehydroascorbate	Cofactors and Vitamins	Ascorbate and Aldarate Metabolism	-0.0304285	0.949815	HMDB0001264	No
androstenediol (3beta,17beta) disulfate (2)	Lipid	Androgenic Steroids	0.0265688	0.951289	HMDB0240313	No
cholic acid glucuronide	Lipid	Primary Bile Acid Metabolism	0.0253738	0.951445	HMDB0002577	No
1-carboxyethylleucine	Amino Acid	Leucine, Isoleucine and Valine Metabolism	-0.0450145	0.952809		No
xanthine	Nucleotide	Purine Metabolism, (Hypo)Xanthine/Inosine containing	-0.0411452	0.954635	HMDB0000292	No
threonine	Amino Acid	Glycine, Serine and Threonine Metabolism	-0.0562254	0.955341	HMDB0000167	No
epiandrosterone glucuronide	Lipid	Androgenic Steroids	-0.0167382	0.967564		No
3-hydroxyhexanoylcarnitine (2)	Lipid	Fatty Acid Metabolism (Acyl Carnitine, Hydroxy)	0.0140839	0.970036		No
alpha-tocopherol	Cofactors and Vitamins	Tocopherol Metabolism	-0.0371334	0.970046	HMDB0001893	No
ascorbic acid 3-sulfate*	Cofactors and Vitamins	Ascorbate and Aldarate Metabolism	0.0181913	0.970611		No
7-methylguanine	Nucleotide	Purine Metabolism, Guanine containing	0.0322549	0.971308	HMDB0000897	No
glycerol	Lipid	Glycerolipid Metabolism	0.000476464	0.972118	HMDB0000131	No
glucuronide of C12H22O3 (1)*	Partially Characterized Molecules	Partially Characterized Molecules	0.0092044	0.972821		No
arginine	Amino Acid	Urea cycle; Arginine and Proline Metabolism	0.0100952	0.973799	HMDB0000517	No
2-methylbutyrylcarnitine (C5)	Amino Acid	Leucine, Isoleucine and Valine Metabolism	0.0182491	0.974765	HMDB0000378	No
acisoga	Amino Acid	Polyamine Metabolism	0.0288312	0.977128	HMDB0061384	No
7,8-dihydroneopterin	Cofactors and Vitamins	Pterin Metabolism	0.0232511	0.978967	HMDB0002275	No
methylsuccinoylcarnitine	Amino Acid	Leucine, Isoleucine and Valine Metabolism	0.0105655	0.982575		No
glucuronide of C19H28O4 (1)*	Partially Characterized Molecules	Partially Characterized Molecules	-0.00166436	0.984698		No
argininate*	Amino Acid	Urea cycle; Arginine and Proline Metabolism	-0.014187	0.98539	HMDB0003148	No
N,N-dimethyl-5-aminovalerate	Amino Acid	Lysine Metabolism	-0.00439769	0.989277		No
creatine	Amino Acid	Creatine Metabolism	0.00139664	0.99192	HMDB0000064	No
cyclo(pro-hydroxypro)*	Peptide	Dipeptide	-0.00635311	0.993802		No
bilirubin degradation product, C16H18N2O5 (3)**	Partially Characterized Molecules	Partially Characterized Molecules	-0.00587511	0.994419		No
gentisate	Amino Acid	Tyrosine Metabolism	0.00405659	0.994858	HMDB0000152	No
acetylcarnitine (C2)	Lipid	Fatty Acid Metabolism (Acyl Carnitine, Short Chain)	0.00154918	0.997386	HMDB0000201	No

## Sheet: Supplementary Table S7.
Supplementary Table S7. Urine metabolites associated with mean retinal sensitivity stratified by AMD.
Metabolite	SUPER.PATHWAY	SUB.PATHWAY	coef	pval	HMDB	ENT80
S-1-pyrroline-5-carboxylate	Amino Acid	Glutamate Metabolism	-0.837319	0.347792	HMDB0001301	No
homocarnosine	Amino Acid	Histidine Metabolism	-0.378841	0.728329	HMDB0000745	No
putrescine	Amino Acid	Polyamine Metabolism	-0.574766	0.107062	HMDB0001414	No
spermidine	Amino Acid	Polyamine Metabolism	-0.306191	0.419984	HMDB0001257	No
1-methyladenine	Nucleotide	Purine Metabolism, Adenine containing	-1.25625	0.108162	HMDB0011599	No
1-methylnicotinamide	Cofactors and Vitamins	Nicotinate and Nicotinamide Metabolism	-0.27949	0.0461941	HMDB0000699	No
5-hydroxyindoleacetate	Amino Acid	Tryptophan Metabolism	0.192109	0.508609	HMDB0000763	No
2-methylcitrate	Energy	TCA Cycle	-0.97983	0.332611	HMDB0000379	No
2-oxoadipate	Amino Acid	Lysine Metabolism	-0.715302	0.000216492	HMDB0000225	Yes
alpha-ketoglutarate	Energy	TCA Cycle	-0.9259	0.113015	HMDB0000208	No
kynurenate	Amino Acid	Tryptophan Metabolism	1.51325	0.307412	HMDB0000715	No
guanosine-3',5'-cyclic monophosphate (cGMP)	Nucleotide	Purine Metabolism, Guanine containing	-0.544038	0.476052	HMDB0001314	No
3-hydroxyisobutyrate	Amino Acid	Leucine, Isoleucine and Valine Metabolism	-0.507106	0.779347	HMDB0000023,HMDB0000336	No
3-hydroxy-3-methylglutarate	Lipid	Mevalonate Metabolism	-3.42474	0.00506686	HMDB0000355	No
3-hydroxyphenylacetate	Amino Acid	Phenylalanine Metabolism	-0.00246043	0.992096	HMDB0000440	No
homovanillate (HVA)	Amino Acid	Tyrosine Metabolism	0.0641871	0.941435	HMDB0000118	No
3-methoxytyramine	Amino Acid	Tyrosine Metabolism	-0.272126	0.847235	HMDB0000022	No
3-phosphoglycerate	Carbohydrate	Glycolysis, Gluconeogenesis, and Pyruvate Metabolism	0.348935	0.55306	HMDB0000807	No
cholate	Lipid	Primary Bile Acid Metabolism	0.00204509	0.987179	HMDB0000619	No
4-hydroxyphenylacetate	Amino Acid	Phenylalanine Metabolism	-0.684806	0.191976	HMDB0000020	No
5,6-dihydrothymine	Nucleotide	Pyrimidine Metabolism, Thymine containing	-1.2014	0.345567	HMDB0000079	No
hypoxanthine	Nucleotide	Purine Metabolism, (Hypo)Xanthine/Inosine containing	0.889425	0.322904	HMDB0000157	No
guanine	Nucleotide	Purine Metabolism, Guanine containing	0.335472	0.702927	HMDB0000132	No
quinolinate	Cofactors and Vitamins	Nicotinate and Nicotinamide Metabolism	-1.95215	0.0243171	HMDB0000232	No
N-formylkynurenine	Amino Acid	Tryptophan Metabolism	-1.63595	0.0646442	HMDB01200	No
N6,N6,N6-trimethyllysine	Amino Acid	Lysine Metabolism	-2.60187	0.0736776	HMDB0001325	No
N-acetylputrescine	Amino Acid	Polyamine Metabolism	-2.17604	0.0645832	HMDB0002064	No
N-formylmethionine	Amino Acid	Methionine, Cysteine, SAM and Taurine Metabolism	-0.174826	0.858809	HMDB0001015	No
S-adenosylhomocysteine (SAH)	Amino Acid	Methionine, Cysteine, SAM and Taurine Metabolism	-0.850351	0.377631	HMDB00939	No
adenosine 3',5'-cyclic monophosphate (cAMP)	Nucleotide	Purine Metabolism, Adenine containing	0.610762	0.735342	HMDB0000058	No
2'-deoxyadenosine	Nucleotide	Purine Metabolism, Adenine containing	0.268318	0.728039	HMDB0000101	No
5-methylthioadenosine (MTA)	Amino Acid	Polyamine Metabolism	-0.786886	0.154296	HMDB0001173	No
N6-methyladenosine	Nucleotide	Purine Metabolism, Adenine containing	-0.21739	0.471297	HMDB0004044	No
allantoic acid	Nucleotide	Purine Metabolism, (Hypo)Xanthine/Inosine containing	-0.222943	0.259479	HMDB0001209	No
arginine	Amino Acid	Urea cycle; Arginine and Proline Metabolism	-0.235719	0.808593	HMDB0000517	No
argininosuccinate	Amino Acid	Urea cycle; Arginine and Proline Metabolism	-0.660729	0.362211	HMDB0000052	No
ascorbate (Vitamin C)	Cofactors and Vitamins	Ascorbate and Aldarate Metabolism	-0.00606313	0.887504	HMDB0000044	No
aspartate	Amino Acid	Alanine and Aspartate Metabolism	0.121794	0.900725	HMDB0000191	No
2-hydroxyphenylacetate	Amino Acid	Phenylalanine Metabolism	-3.21939	0.0204083	HMDB0000669	No
3-(4-hydroxyphenyl)lactate	Amino Acid	Tyrosine Metabolism	-0.627446	0.114425	HMDB0000755	No
3-hydroxyanthranilate	Amino Acid	Tryptophan Metabolism	-2.57956	0.00261621	HMDB0001476	No
beta-alanine	Nucleotide	Pyrimidine Metabolism, Uracil containing	-1.2921	0.0423591	HMDB0000056	No
carnosine	Amino Acid	Histidine Metabolism	-0.181131	0.787138	HMDB0000033	No
biotin	Cofactors and Vitamins	Biotin Metabolism	-0.0065466	0.902147	HMDB0000030	No
succinate	Energy	TCA Cycle	-1.1319	0.119719	HMDB0000254	No
3-hydroxybutyrate (BHBA)	Lipid	Ketone Bodies	-0.40903	0.20747	HMDB0000442,HMDB0000357,HMDB0000011	No
cholesterol	Lipid	Sterol	0.347272	0.337568	HMDB0000067	No
choline phosphate	Lipid	Phospholipid Metabolism	0.565451	0.303205	HMDB0001565	No
cortisone	Lipid	Corticosteroids	-1.88076	0.0628187	HMDB0002802	No
creatinine	Amino Acid	Creatine Metabolism	-4.24191	0.00548785	HMDB0000562	No
cysteinylglycine	Amino Acid	Glutathione Metabolism	-1.61567	0.0494569	HMDB0000078	No
cystine	Amino Acid	Methionine, Cysteine, SAM and Taurine Metabolism	-1.29158	0.0227635	HMDB0000192	No
sphingosine	Lipid	Sphingosines	0.0748636	0.575071	HMDB0000252	No
dehydroascorbate	Cofactors and Vitamins	Ascorbate and Aldarate Metabolism	-0.152681	0.461772	HMDB0001264	No
deoxycholate	Lipid	Secondary Bile Acid Metabolism	0.0177814	0.979873	HMDB0000626	No
cystathionine	Amino Acid	Methionine, Cysteine, SAM and Taurine Metabolism	0.238393	0.569891	HMDB0000099	No
fumarate	Energy	TCA Cycle	-1.07627	0.0935644	HMDB0000134	No
glutarate (C5-DC)	Lipid	Fatty Acid, Dicarboxylate	-0.944421	0.0756999	HMDB0000661	No
glycine	Amino Acid	Glycine, Serine and Threonine Metabolism	-0.578781	0.644584	HMDB0000123	No
glycocholate	Lipid	Primary Bile Acid Metabolism	-0.759546	0.00773319	HMDB0000138	No
guanidinoacetate	Amino Acid	Creatine Metabolism	-2.01979	0.0253301	HMDB0000128	No
2'-deoxyguanosine	Nucleotide	Purine Metabolism, Guanine containing	0.214894	0.812201	HMDB0000085	No
histamine	Amino Acid	Histidine Metabolism	-1.46149	0.0746313	HMDB0000870	No
histidine	Amino Acid	Histidine Metabolism	-3.49517	0.00190654	HMDB0000177	No
cortisol	Lipid	Corticosteroids	-0.950038	0.264241	HMDB0000063	No
hypotaurine	Amino Acid	Methionine, Cysteine, SAM and Taurine Metabolism	-1.29359	0.134351	HMDB0000965	No
inosine	Nucleotide	Purine Metabolism, (Hypo)Xanthine/Inosine containing	0.0740075	0.684868	HMDB0000195	No
isoleucine	Amino Acid	Leucine, Isoleucine and Valine Metabolism	-2.57008	0.0706199	HMDB0000172	No
2-aminoadipate	Amino Acid	Lysine Metabolism	-2.34737	0.0128223	HMDB0000510	No
3-sulfo-L-alanine	Amino Acid	Methionine, Cysteine, SAM and Taurine Metabolism	-0.0321333	0.711217	HMDB0002757	No
citrulline	Amino Acid	Urea cycle; Arginine and Proline Metabolism	-2.99743	0.0145344	HMDB0000904	No
saccharopine	Amino Acid	Lysine Metabolism	-0.966986	0.111828	HMDB0000279	No
lactose	Carbohydrate	Disaccharides and Oligosaccharides	0.134945	0.768908	HMDB0041627	No
leucine	Amino Acid	Leucine, Isoleucine and Valine Metabolism	-0.809678	0.458031	HMDB0000687	No
lysine	Amino Acid	Lysine Metabolism	-0.877376	0.100263	HMDB0003405	No
malate	Energy	TCA Cycle	-1.31466	0.0603209	HMDB0031518,HMDB0000156,HMDB0000744	No
methionine	Amino Acid	Methionine, Cysteine, SAM and Taurine Metabolism	-0.226089	0.795784	HMDB0000696	No
nicotinamide	Cofactors and Vitamins	Nicotinate and Nicotinamide Metabolism	-0.254624	0.0417114	HMDB0001406	No
ornithine	Amino Acid	Urea cycle; Arginine and Proline Metabolism	-2.45888	0.0656293	HMDB0000214	No
orotate	Nucleotide	Pyrimidine Metabolism, Orotate containing	-1.09985	0.192974	HMDB0000226	No
phenylalanine	Amino Acid	Phenylalanine Metabolism	-3.82887	0.0718004	HMDB0000159	No
phosphate	Energy	Oxidative Phosphorylation	-0.763058	0.562972	HMDB0001429	No
proline	Amino Acid	Urea cycle; Arginine and Proline Metabolism	-2.14353	0.0646225	HMDB0000162,HMDB0003411	No
lactate	Carbohydrate	Glycolysis, Gluconeogenesis, and Pyruvate Metabolism	-0.231079	0.702021	HMDB0000190	No
pyridoxal	Cofactors and Vitamins	Vitamin B6 Metabolism	-0.0881278	0.732667	HMDB0001545	No
riboflavin (Vitamin B2)	Cofactors and Vitamins	Riboflavin Metabolism	-0.0774217	0.529395	HMDB0000244	No
serine	Amino Acid	Glycine, Serine and Threonine Metabolism	-1.3595	0.447329	HMDB0000187	No
serotonin	Amino Acid	Tryptophan Metabolism	0.108858	0.851635	HMDB0000259	No
spermine	Amino Acid	Polyamine Metabolism	-0.0226931	0.363498	HMDB0001256	No
taurine	Amino Acid	Methionine, Cysteine, SAM and Taurine Metabolism	-2.71468	0.0152143	HMDB0000251	No
urea	Amino Acid	Urea cycle; Arginine and Proline Metabolism	-2.70108	0.118435	HMDB0000294	No
uridine	Nucleotide	Pyrimidine Metabolism, Uracil containing	-1.5194	0.315625	HMDB0000296	No
trans-urocanate	Amino Acid	Histidine Metabolism	-0.265913	0.699999	HMDB0000301	No
glutamate	Amino Acid	Glutamate Metabolism	-0.450278	0.670735	HMDB0000148	No
glutamine	Amino Acid	Glutamate Metabolism	-1.64906	0.400331	HMDB0000641	No
threonine	Amino Acid	Glycine, Serine and Threonine Metabolism	-2.14371	0.180937	HMDB0000167	No
tryptophan	Amino Acid	Tryptophan Metabolism	-3.84561	0.0182018	HMDB0000929	No
valine	Amino Acid	Leucine, Isoleucine and Valine Metabolism	-0.375516	0.840947	HMDB0000883	No
pyridoxamine	Cofactors and Vitamins	Vitamin B6 Metabolism	-0.160406	0.47331	HMDB0001431	No
glucose	Carbohydrate	Glycolysis, Gluconeogenesis, and Pyruvate Metabolism	-2.71572	0.0247617	HMDB0000122	No
adenosine	Nucleotide	Purine Metabolism, Adenine containing	-2.45598	0.0139757	HMDB0000050	No
betaine	Amino Acid	Glycine, Serine and Threonine Metabolism	-2.31748	0.0344493	HMDB0000043	No
cysteine	Amino Acid	Methionine, Cysteine, SAM and Taurine Metabolism	-1.33288	0.35122	HMDB0000574	No
dimethylglycine	Amino Acid	Glycine, Serine and Threonine Metabolism	-3.26772	0.00511315	HMDB0000092	No
alanine	Amino Acid	Alanine and Aspartate Metabolism	-1.31647	0.271543	HMDB0000161	No
tyrosine	Amino Acid	Tyrosine Metabolism	-4.14623	0.00258407	HMDB0000158	No
malonate	Lipid	Fatty Acid Synthesis	-1.30623	0.0963906	HMDB0000691	No
pseudouridine	Nucleotide	Pyrimidine Metabolism, Uracil containing	-1.47975	0.456931	HMDB0000767	No
pyruvate	Carbohydrate	Glycolysis, Gluconeogenesis, and Pyruvate Metabolism	-1.81607	0.0670426	HMDB0000243	No
uracil	Nucleotide	Pyrimidine Metabolism, Uracil containing	0.0617682	0.955642	HMDB0000300	No
xylose	Carbohydrate	Pentose Metabolism	-0.248858	0.677402	HMDB0000098	No
cytidine	Nucleotide	Pyrimidine Metabolism, Cytidine containing	-1.07257	0.079002	HMDB0000089	No
arabinose	Carbohydrate	Pentose Metabolism	-2.01631	0.00719915	HMDB0029942	No
thiamin (Vitamin B1)	Cofactors and Vitamins	Thiamine Metabolism	-0.0367088	0.697873	HMDB0000235	No
adenine	Nucleotide	Purine Metabolism, Adenine containing	-1.06888	0.122079	HMDB0000034	No
cytosine	Nucleotide	Pyrimidine Metabolism, Cytidine containing	-0.805475	0.29263	HMDB0000630	No
thymine	Nucleotide	Pyrimidine Metabolism, Thymine containing	1.22903	0.321982	HMDB0000262	No
asparagine	Amino Acid	Alanine and Aspartate Metabolism	-4.6214	0.00775712	HMDB0000168	No
fucose	Carbohydrate	Aminosugar Metabolism	-2.39776	0.00130468	HMDB0000174,HMDB0029196	No
sucrose	Carbohydrate	Disaccharides and Oligosaccharides	0.0868834	0.474441	HMDB0000258	No
pyridoxine (Vitamin B6)	Cofactors and Vitamins	Vitamin B6 Metabolism	-0.0450134	0.97042	HMDB0000239	No
trans-4-hydroxyproline	Amino Acid	Urea cycle; Arginine and Proline Metabolism	-0.876831	0.0680255	HMDB0000725	No
allantoin	Nucleotide	Purine Metabolism, (Hypo)Xanthine/Inosine containing	-2.85854	0.0332903	HMDB0000462	No
xanthine	Nucleotide	Purine Metabolism, (Hypo)Xanthine/Inosine containing	-1.29519	0.21227	HMDB0000292	No
glucarate (saccharate)	Cofactors and Vitamins	Ascorbate and Aldarate Metabolism	-0.535146	0.0954091	HMDB0000663	No
5-oxoproline	Amino Acid	Glutathione Metabolism	0.259776	0.811427	HMDB0000267	No
picolinate	Amino Acid	Tryptophan Metabolism	-0.902362	0.277203	HMDB0002243	No
sarcosine	Amino Acid	Glycine, Serine and Threonine Metabolism	-0.946421	0.337754	HMDB0000271	No
pantothenate	Cofactors and Vitamins	Pantothenate and CoA Metabolism	0.0123549	0.972366	HMDB0000210	No
pipecolate	Amino Acid	Lysine Metabolism	0.027717	0.887471	HMDB0000070	No
phosphoethanolamine	Lipid	Phospholipid Metabolism	-0.466681	0.380972	HMDB0000224	No
glycerate	Carbohydrate	Glycolysis, Gluconeogenesis, and Pyruvate Metabolism	0.00216265	0.990594	HMDB0000139,HMDB0006372	No
3-ureidopropionate	Nucleotide	Pyrimidine Metabolism, Uracil containing	-0.504061	0.730129	HMDB0000026	No
N-acetylleucine	Amino Acid	Leucine, Isoleucine and Valine Metabolism	-1.04686	0.280727	HMDB0011756	No
N-acetylmethionine	Amino Acid	Methionine, Cysteine, SAM and Taurine Metabolism	1.10478	0.374478	HMDB0011745	No
N-acetylvaline	Amino Acid	Leucine, Isoleucine and Valine Metabolism	0.380252	0.796552	HMDB0011757	No
tryptamine	Amino Acid	Tryptophan Metabolism	-0.18706	0.68825	HMDB0000303	No
guanosine	Nucleotide	Purine Metabolism, Guanine containing	-1.10336	0.0617998	HMDB0000133	No
gamma-glutamyltyrosine	Peptide	Gamma-glutamyl Amino Acid	-0.0401853	0.858348	HMDB0011741	No
alpha-tocopherol	Cofactors and Vitamins	Tocopherol Metabolism	-1.72814	0.0655315	HMDB0001893	No
N-acetylcysteine	Amino Acid	Methionine, Cysteine, SAM and Taurine Metabolism	0.193195	0.661137	HMDB0001890	No
N-carbamoylaspartate	Nucleotide	Pyrimidine Metabolism, Orotate containing	-0.399043	0.484119	HMDB0000828	No
N-acetylalanine	Amino Acid	Alanine and Aspartate Metabolism	-0.078182	0.859503	HMDB0000766	No
vanillylmandelate (VMA)	Amino Acid	Tyrosine Metabolism	-0.259225	0.851679	HMDB0000291	No
4-acetamidobutanoate	Amino Acid	Polyamine Metabolism	-1.09885	0.346379	HMDB0003681	No
3-aminoisobutyrate	Nucleotide	Pyrimidine Metabolism, Thymine containing	-1.62422	0.0452004	HMDB0002166	No
citrate	Energy	TCA Cycle	-2.18308	0.00841122	HMDB0000094	No
5,6-dihydrouracil	Nucleotide	Pyrimidine Metabolism, Uracil containing	-0.302212	0.848688	HMDB0000076	No
tyramine	Amino Acid	Tyrosine Metabolism	-0.835009	0.356612	HMDB0000306	No
urate	Nucleotide	Purine Metabolism, (Hypo)Xanthine/Inosine containing	-7.43574	0.00035798	HMDB0000289	Yes
gamma-glutamylglutamine	Peptide	Gamma-glutamyl Amino Acid	0.138584	0.785638	HMDB0011738	No
4-hydroxyphenylpyruvate	Amino Acid	Tyrosine Metabolism	-1.20001	0.0667684	HMDB0000707	No
tigloylglycine	Amino Acid	Leucine, Isoleucine and Valine Metabolism	1.03381	0.289007	HMDB0000959	No
N-acetylneuraminate	Carbohydrate	Aminosugar Metabolism	-1.77885	0.220794	HMDB0000230	No
isocitrate	Energy	TCA Cycle	-1.12708	0.00506453	HMDB0001874	No
phenethylamine	Amino Acid	Phenylalanine Metabolism	-0.420334	0.309437	HMDB0012275	No
N-acetylglucosaminylasparagine	Carbohydrate	Aminosugar Metabolism	-0.541822	0.696954	HMDB0000489	No
creatine	Amino Acid	Creatine Metabolism	-0.237841	0.235924	HMDB0000064	No
gamma-glutamylhistidine	Peptide	Gamma-glutamyl Amino Acid	-0.147957	0.682492	HMDB0029151	No
N1-methyladenosine	Nucleotide	Purine Metabolism, Adenine containing	-1.69447	0.16832	HMDB0003331	No
glycerol	Lipid	Glycerolipid Metabolism	0.0247254	0.495546	HMDB0000131	No
choline	Lipid	Phospholipid Metabolism	-4.95875	0.00788853	HMDB0000097	No
anthranilate	Amino Acid	Tryptophan Metabolism	-1.17911	0.0817494	HMDB0001123	No
S-adenosylmethionine (SAM)	Amino Acid	Methionine, Cysteine, SAM and Taurine Metabolism	-0.38846	0.515395	HMDB0001185	No
gamma-glutamylleucine	Peptide	Gamma-glutamyl Amino Acid	-0.380471	0.416488	HMDB0011171	No
3-methoxytyrosine	Amino Acid	Tyrosine Metabolism	-0.663175	0.599334	HMDB0001434	No
beta-hydroxyisovalerate	Amino Acid	Leucine, Isoleucine and Valine Metabolism	0.597686	0.596977	HMDB0000754	No
N-palmitoyl-sphingosine (d18:1/16:0)	Lipid	Ceramides	0.0370628	0.946547	HMDB0004949	No
1-palmitoyl-2-oleoyl-GPE (16:0/18:1)	Lipid	Phosphatidylethanolamine (PE)	-0.0601766	0.822478	HMDB0005320	No
1-palmitoyl-2-linoleoyl-GPC (16:0/18:2)	Lipid	Phosphatidylcholine (PC)	0.150739	0.560804	HMDB0007973	No
1-palmitoyl-2-oleoyl-GPC (16:0/18:1)	Lipid	Phosphatidylcholine (PC)	0.121197	0.476379	HMDB0007972	No
biopterin	Cofactors and Vitamins	Tetrahydrobiopterin Metabolism	0.194595	0.882601	HMDB0000468	No
dopamine	Amino Acid	Tyrosine Metabolism	-0.35268	0.766203	HMDB0000073	No
azelate (C9-DC)	Lipid	Fatty Acid, Dicarboxylate	-0.946922	0.228122	HMDB0000784	No
methylsuccinate	Amino Acid	Leucine, Isoleucine and Valine Metabolism	-2.04379	0.0156263	HMDB0001844	No
tricarballylate	Energy	TCA Cycle	0.53722	0.085061	HMDB0031193	No
ethylmalonate	Amino Acid	Leucine, Isoleucine and Valine Metabolism	-3.38155	0.000302734	HMDB0000622	Yes
carnitine	Lipid	Carnitine Metabolism	-0.108112	0.841078	HMDB0000062	No
xanthurenate	Amino Acid	Tryptophan Metabolism	-0.824485	0.406232	HMDB0000881	No
suberate (C8-DC)	Lipid	Fatty Acid, Dicarboxylate	-0.433579	0.669642	HMDB0000893	No
3-methyl-2-oxovalerate	Amino Acid	Leucine, Isoleucine and Valine Metabolism	-1.00004	0.270745	HMDB0000491	No
methionine sulfoxide	Amino Acid	Methionine, Cysteine, SAM and Taurine Metabolism	-2.06428	0.056241	HMDB0002005	No
3-methylhistidine	Amino Acid	Histidine Metabolism	-0.0380455	0.869885	HMDB0000479	No
anserine	Amino Acid	Histidine Metabolism	0.109252	0.34271	HMDB0000194	No
5-hydroxylysine	Amino Acid	Lysine Metabolism	-2.32987	0.000611201	HMDB0000450	Yes
4-guanidinobutanoate	Amino Acid	Guanidino and Acetamido Metabolism	-0.705424	0.196771	HMDB0003464	No
7,8-dihydroneopterin	Cofactors and Vitamins	Pterin Metabolism	-0.793907	0.185908	HMDB0002275	No
glucuronate	Carbohydrate	Aminosugar Metabolism	-0.266825	0.633402	HMDB0000127	No
glycerol 3-phosphate	Lipid	Glycerolipid Metabolism	0.133058	0.76747	HMDB0000126	No
imidazole lactate	Amino Acid	Histidine Metabolism	-1.11418	0.248731	HMDB0002320	No
kynurenine	Amino Acid	Tryptophan Metabolism	-0.514255	0.211885	HMDB0000684	No
glycerophosphorylcholine (GPC)	Lipid	Phospholipid Metabolism	0.856396	0.521832	HMDB0000086	No
allo-threonine	Amino Acid	Glycine, Serine and Threonine Metabolism	-0.641874	0.269609	HMDB0004041	No
N-acetylglutamate	Amino Acid	Glutamate Metabolism	-3.87768	0.00551235	HMDB0001138	No
N-alpha-acetylornithine	Amino Acid	Urea cycle; Arginine and Proline Metabolism	-1.35186	0.0525064	HMDB0003357	No
xanthosine	Nucleotide	Purine Metabolism, (Hypo)Xanthine/Inosine containing	1.12028	0.420908	HMDB0000299	No
ribitol	Carbohydrate	Pentose Metabolism	-0.456572	0.510723	HMDB0002917,HMDB0001851,HMDB0000568,HMDB0000508	No
glycodeoxycholate	Lipid	Secondary Bile Acid Metabolism	-0.310344	0.106453	HMDB00631	No
mesaconate (methylfumarate)	Energy	TCA Cycle	-0.676782	0.350059	HMDB0000749	No
gentisate	Amino Acid	Tyrosine Metabolism	0.0702345	0.774832	HMDB0000152	No
3,4-dihydroxyphenylacetate	Amino Acid	Tyrosine Metabolism	0.382905	0.637659	HMDB0001336	No
5-aminovalerate	Amino Acid	Lysine Metabolism	-3.39013	0.0111892	HMDB0003355	No
homoserine	Amino Acid	Glycine, Serine and Threonine Metabolism	-0.330662	0.731174	HMDB0000719	No
indolelactate	Amino Acid	Tryptophan Metabolism	-0.686146	0.370738	HMDB0000671	No
3-indoxyl sulfate	Amino Acid	Tryptophan Metabolism	-0.0780286	0.9407	HMDB0000682	No
glycylvaline	Peptide	Dipeptide	-0.496566	0.347884	HMDB0028854	No
gamma-glutamylphenylalanine	Peptide	Gamma-glutamyl Amino Acid	-0.851453	0.293075	HMDB0000594	No
4-methyl-2-oxopentanoate	Amino Acid	Leucine, Isoleucine and Valine Metabolism	-1.35968	0.209226	HMDB0000695	No
1,5-anhydroglucitol (1,5-AG)	Carbohydrate	Glycolysis, Gluconeogenesis, and Pyruvate Metabolism	-1.57095	0.0766322	HMDB0002712	No
1,2-dipalmitoyl-GPC (16:0/16:0)	Lipid	Phosphatidylcholine (PC)	0.0720682	0.805339	HMDB0000564	No
maleate	Lipid	Fatty Acid, Dicarboxylate	-0.66469	0.128554	HMDB0000176	No
1-methylguanidine	Amino Acid	Guanidino and Acetamido Metabolism	0.583901	0.527013	HMDB0001522	No
4-ureidobutyrate	Nucleotide	Pyrimidine Metabolism, Uracil containing	-0.151239	0.860154		No
isoxanthopterin	Cofactors and Vitamins	Pterin Metabolism	0.507815	0.619915	HMDB0000704	No
mevalonolactone	Lipid	Mevalonate Metabolism	-0.92098	0.360938	HMDB0006024	No
phenyllactate (PLA)	Amino Acid	Phenylalanine Metabolism	-0.588452	0.0818419	HMDB0000779,HMDB0000563	No
hexanoylcarnitine (C6)	Lipid	Fatty Acid Metabolism (Acyl Carnitine, Medium Chain)	-0.465124	0.585198	HMDB0000756	No
N-acetylaspartate (NAA)	Amino Acid	Alanine and Aspartate Metabolism	-2.56048	0.0915462	HMDB0000812	No
dehydroepiandrosterone sulfate (DHEA-S)	Lipid	Androgenic Steroids	0.0466128	0.77885	HMDB0001032	No
acetylcarnitine (C2)	Lipid	Fatty Acid Metabolism (Acyl Carnitine, Short Chain)	-0.535861	0.35081	HMDB0000201	No
cysteine s-sulfate	Amino Acid	Methionine, Cysteine, SAM and Taurine Metabolism	0.399288	0.699355	HMDB0000731	No
oxalate (ethanedioate)	Cofactors and Vitamins	Ascorbate and Aldarate Metabolism	-0.464096	0.111681	HMDB0002329	No
2,3-dimethylsuccinate	Amino Acid	Leucine, Isoleucine and Valine Metabolism	-0.273948	0.15656		No
adipate (C6-DC)	Lipid	Fatty Acid, Dicarboxylate	-0.772806	0.120811	HMDB0000448	No
3-methyl-2-oxobutyrate	Amino Acid	Leucine, Isoleucine and Valine Metabolism	-2.4598	0.0312813	HMDB0000019	No
homoarginine	Amino Acid	Urea cycle; Arginine and Proline Metabolism	-0.248889	0.39153	HMDB0000670	No
homocitrulline	Amino Acid	Urea cycle; Arginine and Proline Metabolism	-2.52548	0.0697054	HMDB0000679	No
3-hydroxykynurenine	Amino Acid	Tryptophan Metabolism	-1.44026	0.0524123	HMDB0000732	No
citramalate	Amino Acid	Glutamate Metabolism	-1.00469	0.077453	HMDB0000426	No
N-acetylglycine	Amino Acid	Glycine, Serine and Threonine Metabolism	-0.562527	0.275518	HMDB0000532	No
ribonate	Carbohydrate	Pentose Metabolism	-0.657682	0.619462	HMDB0000867	No
threonate	Cofactors and Vitamins	Ascorbate and Aldarate Metabolism	-0.28501	0.422587	HMDB0062620,HMDB0000943	No
galactonate	Carbohydrate	Fructose, Mannose and Galactose Metabolism	-0.584208	0.0345318	HMDB0000565	No
indoleacetate	Amino Acid	Tryptophan Metabolism	-0.775024	0.0631249	HMDB0000197	No
1-methylhistidine	Amino Acid	Histidine Metabolism	-1.60904	0.372818	HMDB0000001	No
isobutyrylcarnitine (C4)	Amino Acid	Leucine, Isoleucine and Valine Metabolism	0.0719356	0.950256	HMDB0000736	No
7-ketodeoxycholate	Lipid	Secondary Bile Acid Metabolism	0.0122739	0.932758	HMDB0000391	No
12-dehydrocholate	Lipid	Secondary Bile Acid Metabolism	-0.0830871	0.795491	HMDB00400	No
trigonelline (N'-methylnicotinate)	Cofactors and Vitamins	Nicotinate and Nicotinamide Metabolism	0.196997	0.743565	HMDB0000875	No
N-acetyltyrosine	Amino Acid	Tyrosine Metabolism	-0.513812	0.658589	HMDB0000866	No
pyridoxate	Cofactors and Vitamins	Vitamin B6 Metabolism	-0.0862369	0.724091	HMDB0000017	No
N1-methylguanosine	Nucleotide	Purine Metabolism, Guanine containing	-1.62645	0.12051	HMDB0001563	No
gamma-glutamylvaline	Peptide	Gamma-glutamyl Amino Acid	-2.96786	0.125093	HMDB0011172	No
N-methylglutamate	Amino Acid	Glutamate Metabolism	-0.105288	0.362637	HMDB0062660	No
1-methylguanine	Nucleotide	Purine Metabolism, Guanine containing	0.0601222	0.929164	HMDB0003282	No
3-hydroxysuberate	Lipid	Fatty Acid, Monohydroxy	-0.0106726	0.977605	HMDB0000325	No
3-hydroxysebacate	Lipid	Fatty Acid, Monohydroxy	-0.315396	0.368525	HMDB0000350	No
5-hydroxyhexanoate	Lipid	Fatty Acid, Monohydroxy	0.160754	0.654839	HMDB0000409,HMDB0000525	No
3-methylcrotonylglycine	Amino Acid	Leucine, Isoleucine and Valine Metabolism	-0.156908	0.826345	HMDB0000459	No
4-octenedioate	Lipid	Fatty Acid, Dicarboxylate	-0.551393	0.435466	HMDB0004982	No
2-hydroxyadipate	Lipid	Fatty Acid, Dicarboxylate	-1.60683	0.0441375	HMDB0000321	No
2-methylbutyrylglycine	Amino Acid	Leucine, Isoleucine and Valine Metabolism	0.587807	0.280483	HMDB0000339	No
propionylcarnitine (C3)	Lipid	Fatty Acid Metabolism (also BCAA Metabolism)	0.0959729	0.84081	HMDB0000824	No
pro-hydroxy-pro	Amino Acid	Urea cycle; Arginine and Proline Metabolism	-1.7799	0.0458398	HMDB0006695	No
3-hydroxy-2-ethylpropionate	Amino Acid	Leucine, Isoleucine and Valine Metabolism	0.301672	0.712938	HMDB0000396	No
3-carboxy-4-methyl-5-propyl-2-furanpropanoate (CMPF)	Lipid	Fatty Acid, Dicarboxylate	0.0490212	0.786821	HMDB0061112	No
1-methylhistamine	Amino Acid	Histidine Metabolism	-0.735422	0.472071	HMDB0000898	No
4-imidazoleacetate	Amino Acid	Histidine Metabolism	-2.23715	0.00479387	HMDB0002024	No
1-methyl-4-imidazoleacetate	Amino Acid	Histidine Metabolism	-1.03919	0.128518	HMDB0002820	No
sebacate (C10-DC)	Lipid	Fatty Acid, Dicarboxylate	-0.629949	0.0426703	HMDB0000792	No
guanidinosuccinate	Amino Acid	Guanidino and Acetamido Metabolism	1.97671	0.116936	HMDB0003157	No
octanoylcarnitine (C8)	Lipid	Fatty Acid Metabolism (Acyl Carnitine, Medium Chain)	-0.855858	0.243922	HMDB0000791	No
tauro-beta-muricholate	Lipid	Primary Bile Acid Metabolism	-0.0222022	0.908256	HMDB0000932	No
decanoylcarnitine (C10)	Lipid	Fatty Acid Metabolism (Acyl Carnitine, Medium Chain)	-0.357864	0.6007	HMDB0000651	No
N-acetylglutamine	Amino Acid	Glutamate Metabolism	-0.615699	0.448566	HMDB0006029	No
N-acetyltryptophan	Amino Acid	Tryptophan Metabolism	-0.096429	0.945317	HMDB0013713	No
N-acetylphenylalanine	Amino Acid	Phenylalanine Metabolism	-0.252166	0.798971	HMDB0000512	No
N-acetylasparagine	Amino Acid	Alanine and Aspartate Metabolism	-1.00411	0.221102	HMDB0006028	No
gamma-glutamyl-epsilon-lysine	Peptide	Gamma-glutamyl Amino Acid	-0.0490739	0.776017	HMDB0003869	No
N-acetylarginine	Amino Acid	Urea cycle; Arginine and Proline Metabolism	-2.0247	0.0889775	HMDB0004620	No
N-acetylthreonine	Amino Acid	Glycine, Serine and Threonine Metabolism	-1.46535	0.211686	HMDB0062557	No
phenylacetylglycine	Peptide	Acetylated Peptides	0.779921	0.187893	HMDB0000821	No
N-acetylisoleucine	Amino Acid	Leucine, Isoleucine and Valine Metabolism	-0.981456	0.445448	HMDB0061684	No
epiandrosterone sulfate	Lipid	Androgenic Steroids	0.035983	0.855901	HMDB0062657	No
N-acetylhistidine	Amino Acid	Histidine Metabolism	-1.00305	0.421884	HMDB0032055	No
gamma-glutamylglycine	Peptide	Gamma-glutamyl Amino Acid	0.0386775	0.849368	HMDB0011667	No
alpha-hydroxyisovalerate	Amino Acid	Leucine, Isoleucine and Valine Metabolism	-1.85338	0.0502309	HMDB0000407	No
nicotinamide riboside	Cofactors and Vitamins	Nicotinate and Nicotinamide Metabolism	-0.786575	0.0419678	HMDB0000855	No
gamma-glutamylthreonine	Peptide	Gamma-glutamyl Amino Acid	-2.08682	0.0523434	HMDB0029159	No
nicotinate ribonucleoside	Cofactors and Vitamins	Nicotinate and Nicotinamide Metabolism	-0.022339	0.051798	HMDB0006809	No
erythronate*	Carbohydrate	Aminosugar Metabolism	-5.82153	0.00123997	HMDB0000613	Yes
N-acetylproline	Amino Acid	Urea cycle; Arginine and Proline Metabolism	-0.6868	0.432146	HMDB0094701	No
aconitate [cis or trans]	Energy	TCA Cycle	-2.6909	0.0760998	HMDB0000958,HMDB000072	No
laurylcarnitine (C12)	Lipid	Fatty Acid Metabolism (Acyl Carnitine, Medium Chain)	-0.137787	0.734254	HMDB000225	No
isovalerylcarnitine (C5)	Amino Acid	Leucine, Isoleucine and Valine Metabolism	0.118457	0.851113	HMDB0000688	No
methylurea	Amino Acid	Urea cycle; Arginine and Proline Metabolism	-1.67009	0.075179		No
N1-methylinosine	Nucleotide	Purine Metabolism, (Hypo)Xanthine/Inosine containing	-2.3477	0.122032	HMDB0002721	No
N2,N2-dimethylguanosine	Nucleotide	Purine Metabolism, Guanine containing	-2.17519	0.169014	HMDB0004824	No
N4-acetylcytidine	Nucleotide	Pyrimidine Metabolism, Cytidine containing	-1.80957	0.0905135	HMDB0005923	No
N6-carbamoylthreonyladenosine	Nucleotide	Purine Metabolism, Adenine containing	-3.47762	0.0216888	HMDB0041623	No
orotidine	Nucleotide	Pyrimidine Metabolism, Orotate containing	0.196382	0.665361	HMDB0000788	No
phenylacetylglutamine	Peptide	Acetylated Peptides	-1.74086	0.274764	HMDB0006344	No
taurocyamine	Amino Acid	Methionine, Cysteine, SAM and Taurine Metabolism	-0.0073674	0.98456	HMDB0003584	No
N3-methyluridine	Nucleotide	Pyrimidine Metabolism, Uracil containing	-0.641865	0.659169	HMDB0004813	No
5,6-dihydrouridine	Nucleotide	Pyrimidine Metabolism, Uracil containing	-5.09549	0.018513	HMDB0000497	No
3-(3-amino-3-carboxypropyl)uridine*	Nucleotide	Pyrimidine Metabolism, Uracil containing	-0.338339	0.841277		No
cysteine-glutathione disulfide	Amino Acid	Glutathione Metabolism	0.395209	0.52128	HMDB0000656	No
5-methyluridine (ribothymidine)	Nucleotide	Pyrimidine Metabolism, Uracil containing	-0.29117	0.763235	HMDB0000884	No
isovalerylglycine	Amino Acid	Leucine, Isoleucine and Valine Metabolism	0.78135	0.12945	HMDB00678	No
3-hydroxydodecanedioate*	Lipid	Fatty Acid, Dicarboxylate	-0.445408	0.173324	HMDB0000413	No
7-methylguanine	Nucleotide	Purine Metabolism, Guanine containing	-2.81398	0.0100434	HMDB0000897	No
3-methylcytidine	Nucleotide	Pyrimidine Metabolism, Cytidine containing	-3.36189	0.00433185	HMDB0240577	No
N2-methylguanosine	Nucleotide	Purine Metabolism, Guanine containing	-1.23402	0.367381	HMDB0005862	No
N1-Methyl-2-pyridone-5-carboxamide	Cofactors and Vitamins	Nicotinate and Nicotinamide Metabolism	-0.240656	0.0720826	HMDB0004193	No
neopterin	Cofactors and Vitamins	Pterin Metabolism	-1.57112	0.211574	HMDB0000838,HMDB0000845	No
gamma-glutamylisoleucine*	Peptide	Gamma-glutamyl Amino Acid	-1.84704	0.241452	HMDB0011170	No
dihydrobiopterin	Cofactors and Vitamins	Tetrahydrobiopterin Metabolism	0.51671	0.498131	HMDB0000038	No
2-methylbutyrylcarnitine (C5)	Amino Acid	Leucine, Isoleucine and Valine Metabolism	0.0324641	0.976801	HMDB0000378	No
phenol sulfate	Amino Acid	Tyrosine Metabolism	0.490188	0.337493	HMDB0060015	No
malonylcarnitine	Lipid	Fatty Acid Synthesis	-1.60275	0.00770043	HMDB0002095	No
hexanoylglycine	Lipid	Fatty Acid Metabolism (Acyl Glycine)	-0.177343	0.657428	HMDB0000701	No
suberylglycine	Lipid	Fatty Acid Metabolism (Acyl Glycine)	-0.346541	0.458133	HMDB0000953	No
3-ureidoisobutyrate	Nucleotide	Pyrimidine Metabolism, Uracil containing	-0.739213	0.38492	HMDB0002031	No
glutamine_degradant*	Partially Characterized Molecules	Partially Characterized Molecules	-2.22232	0.0643081		No
2-hydroxy-3-methylvalerate	Amino Acid	Leucine, Isoleucine and Valine Metabolism	-0.555537	0.116827	HMDB0000317	No
N-acetylcitrulline	Amino Acid	Urea cycle; Arginine and Proline Metabolism	-0.200327	0.694909	HMDB0000856	No
N-methylleucine	Amino Acid	Leucine, Isoleucine and Valine Metabolism	0.0249902	0.574708		No
gulonate*	Cofactors and Vitamins	Ascorbate and Aldarate Metabolism	-0.925995	0.484894	HMDB0003290	No
isobutyrylglycine	Amino Acid	Leucine, Isoleucine and Valine Metabolism	1.08552	0.0826685	HMDB0000730	No
glutarylcarnitine (C5-DC)	Amino Acid	Lysine Metabolism	-0.315361	0.776726	HMDB0013130	No
beta-hydroxyisovaleroylcarnitine	Amino Acid	Leucine, Isoleucine and Valine Metabolism	0.448264	0.7582		No
2-methylmalonylcarnitine (C4-DC)	Lipid	Fatty Acid Metabolism (also BCAA Metabolism)	-4.53624	0.0149853	HMDB0013133	No
tiglylcarnitine (C5:1-DC)	Amino Acid	Leucine, Isoleucine and Valine Metabolism	1.62319	0.274734	HMDB0002366	No
cholesterol sulfate	Lipid	Sterol	0.193726	0.393938	HMDB00653	No
N-acetyl-aspartyl-glutamate (NAAG)	Amino Acid	Glutamate Metabolism	-0.320045	0.708835	HMDB0001067	No
glycerophosphoglycerol	Lipid	Glycerolipid Metabolism	0.845522	0.508967	HMDB0240316	No
glycerophosphoethanolamine	Lipid	Phospholipid Metabolism	0.236475	0.798371	HMDB0000114	No
sedoheptulose-7-phosphate	Carbohydrate	Pentose Phosphate Pathway	-0.0230545	0.890133	HMDB0001068	No
glycolithocholate sulfate*	Lipid	Secondary Bile Acid Metabolism	-0.188798	0.693717	HMDB0002639	No
taurolithocholate 3-sulfate	Lipid	Secondary Bile Acid Metabolism	0.163895	0.725465	HMDB0002580	No
deoxycarnitine	Lipid	Carnitine Metabolism	-0.467657	0.258574	HMDB0001161	No
N6-succinyladenosine	Nucleotide	Purine Metabolism, Adenine containing	-0.111652	0.914661	HMDB0000912	No
1-ribosyl-imidazoleacetate*	Amino Acid	Histidine Metabolism	-2.07163	0.0696833	HMDB0002331	No
N2-acetyllysine	Amino Acid	Lysine Metabolism	-0.718635	0.372386	HMDB0000446	No
3,4-dihydroxybutyrate	Lipid	Fatty Acid, Dihydroxy	-3.99872	0.00879018	HMDB0000337	No
indoleacetylglutamine	Amino Acid	Tryptophan Metabolism	-0.0394293	0.967312	HMDB0013240	No
hexanoylglutamine	Lipid	Fatty Acid Metabolism (Acyl Glutamine)	-0.486034	0.285475		No
N6-acetyllysine	Amino Acid	Lysine Metabolism	-5.73353	0.00121576	HMDB0000206	Yes
mannitol/sorbitol	Carbohydrate	Fructose, Mannose and Galactose Metabolism	-0.244504	0.31042	HMDB0000247,HMDB0000765	No
tryptophan betaine	Amino Acid	Tryptophan Metabolism	-0.134359	0.374221	HMDB0061115	No
heptanoylglutamine	Lipid	Fatty Acid Metabolism (Acyl Glutamine)	-0.679757	0.22552		No
3-methyladipate	Lipid	Fatty Acid, Dicarboxylate	0.259694	0.826543	HMDB0000555	No
N6-carboxymethyllysine	Carbohydrate	Advanced Glycation End-product	-0.529213	0.48915	HMDB0240347	No
N6-carboxyethyllysine	Amino Acid	Lysine Metabolism	-1.28081	0.0531027		No
dimethylarginine (SDMA + ADMA)	Amino Acid	Urea cycle; Arginine and Proline Metabolism	-5.86324	0.00622788	HMDB0003334,HMDB0001539	No
N-methylalanine	Amino Acid	Alanine and Aspartate Metabolism	-0.758396	0.034036	HMDB0094692	No
N-acetylserine	Amino Acid	Glycine, Serine and Threonine Metabolism	-4.6732	0.0143535	HMDB0002931	No
N2,N2-dimethylguanine	Nucleotide	Purine Metabolism, Guanine containing	0.00480745	0.991068		No
chiro-inositol	Lipid	Inositol Metabolism	-0.025022	0.595141	HMDB0240209	No
cyclo(gly-pro)	Peptide	Dipeptide	-0.820333	0.197458		No
succinylcarnitine (C4-DC)	Energy	TCA Cycle	-2.45981	0.0693969	HMDB0061717	No
N-methylproline	Amino Acid	Urea cycle; Arginine and Proline Metabolism	-0.00619257	0.917486	HMDB0094696	No
5alpha-androstan-3beta,17beta-diol disulfate	Lipid	Androgenic Steroids	-0.900449	0.0284197	HMDB00493	No
5alpha-pregnan-3beta,20alpha-diol disulfate	Lipid	Progestin Steroids	-1.47675	0.00381154	HMDB0094650	No
glycocholenate sulfate*	Lipid	Secondary Bile Acid Metabolism	-0.792305	0.437246		No
taurocholenate sulfate*	Lipid	Secondary Bile Acid Metabolism	-0.324991	0.54628		No
androstenediol (3beta,17beta) disulfate (1)	Lipid	Androgenic Steroids	-0.606415	0.122246	HMDB0240313	No
pregnenediol disulfate (C21H34O8S2)*	Lipid	Pregnenolone Steroids	-2.57432	0.00163847		No
androstenediol (3beta,17beta) disulfate (2)	Lipid	Androgenic Steroids	-1.94604	0.0201563	HMDB0240313	No
21-hydroxypregnenolone disulfate	Lipid	Pregnenolone Steroids	-2.15825	0.0119827		No
5alpha-androstan-3beta,17alpha-diol disulfate	Lipid	Androgenic Steroids	-0.735154	0.203537	HMDB0094682	No
androstenediol (3beta,17beta) monosulfate (1)	Lipid	Androgenic Steroids	0.103992	0.585188	HMDB0240429	No
2-hydroxyglutarate	Lipid	Fatty Acid, Dicarboxylate	-0.612693	0.0817341	HMDB0059655	No
3-hydroxyproline	Amino Acid	Urea cycle; Arginine and Proline Metabolism	-0.411153	0.522451	HMDB0002113	No
gamma-CEHC	Cofactors and Vitamins	Tocopherol Metabolism	-0.0025695	0.99341	HMDB0001931	No
N-acetyl-beta-alanine	Nucleotide	Pyrimidine Metabolism, Uracil containing	-2.07751	0.239646	HMDB0061880	No
5-methylthioribose**	Amino Acid	Methionine, Cysteine, SAM and Taurine Metabolism	-0.899876	0.422456	HMDB0001087	No
palmitoyl sphingomyelin (d18:1/16:0)	Lipid	Sphingomyelins	0.242847	0.393201	HMDB0010169	No
11-ketoetiocholanolone sulfate	Lipid	Androgenic Steroids	-0.252408	0.656503		No
16a-hydroxy DHEA 3-sulfate	Lipid	Androgenic Steroids	-0.00789346	0.976728	HMDB0062544	No
N1,N12-diacetylspermine	Amino Acid	Polyamine Metabolism	-0.592685	0.442455	HMDB0002172	No
andro steroid monosulfate C19H28O6S (1)*	Lipid	Androgenic Steroids	-0.190454	0.602186	HMDB0002759	No
S-methylmethionine	Amino Acid	Methionine, Cysteine, SAM and Taurine Metabolism	-0.111412	0.63973	HMDB0038670	No
indole-3-carboxylate	Amino Acid	Tryptophan Metabolism	0.591584	0.215582	HMDB0003320	No
N-acetyl-3-methylhistidine*	Amino Acid	Histidine Metabolism	0.125329	0.601272	HMDB0240341	No
alpha-CEHC	Cofactors and Vitamins	Tocopherol Metabolism	-0.0322333	0.93204	HMDB0001518	No
N-acetyl-cadaverine	Amino Acid	Lysine Metabolism	-0.111455	0.74917	HMDB0002284	No
homovanillate sulfate	Amino Acid	Tyrosine Metabolism	0.997431	0.104126	HMDB11719	No
2S,3R-dihydroxybutyrate	Lipid	Fatty Acid, Dihydroxy	-1.91462	0.112622	HMDB0002453	No
2R,3R-dihydroxybutyrate	Lipid	Fatty Acid, Dihydroxy	-3.06184	0.0179769	HMDB0000498	No
alpha-ketoglutaramate*	Amino Acid	Glutamate Metabolism	-0.784603	0.294624	HMDB0001552	No
tetrahydrocortisone	Lipid	Corticosteroids	0.130581	0.894104	HMDB0000903	No
3-methylglutaconate	Amino Acid	Leucine, Isoleucine and Valine Metabolism	-0.860472	0.207044	HMDB0000522	No
5-(galactosylhydroxy)-L-lysine	Amino Acid	Lysine Metabolism	-2.11392	0.0023656		No
cysteinylglycine disulfide*	Amino Acid	Glutathione Metabolism	-1.39707	0.147635	HMDB0000709	No
formiminoglutamate	Amino Acid	Histidine Metabolism	0.00873466	0.99239	HMDB0000854	No
hydantoin-5-propionate	Amino Acid	Histidine Metabolism	1.08759	0.266642	HMDB0001212	No
4-hydroxyglutamate	Amino Acid	Glutamate Metabolism	-1.53823	0.105066	HMDB0001344	No
homocitrate	Energy	TCA Cycle	-0.728003	0.434621	HMDB0003518	No
N-methylhydantoin	Amino Acid	Creatine Metabolism	-0.509928	0.380286	HMDB0003646	No
L-urobilin	Cofactors and Vitamins	Hemoglobin and Porphyrin Metabolism	-0.174519	0.510008	HMDB0004159	No
pantoate	Cofactors and Vitamins	Pantothenate and CoA Metabolism	0.325142	0.263366	HMDB0240389	No
sedoheptulose	Carbohydrate	Pentose Metabolism	-0.0384934	0.920445	HMDB0003219	No
2,3-dihydroxy-3-methylvalerate	Amino Acid	Leucine, Isoleucine and Valine Metabolism	-0.235678	0.0854813	HMDB0012140	No
gamma-carboxyglutamate	Amino Acid	Glutamate Metabolism	-1.30341	0.28079	HMDB0041900	No
uric acid ribonucleoside*	Nucleotide	Purine Metabolism, (Hypo)Xanthine/Inosine containing	-0.289839	0.776494	HMDB0029920	No
cyclo(his-pro)	Peptide	Dipeptide	-0.332022	0.627192	HMDB0002053	No
S-methylcysteine	Amino Acid	Methionine, Cysteine, SAM and Taurine Metabolism	-0.641108	0.108612	HMDB0002108	No
androsterone glucuronide	Lipid	Androgenic Steroids	-0.463842	0.447819	HMDB0002829	No
nicotinamide N-oxide	Cofactors and Vitamins	Nicotinate and Nicotinamide Metabolism	-0.276938	0.0850155	HMDB0002730	No
argininate*	Amino Acid	Urea cycle; Arginine and Proline Metabolism	-1.69709	0.0396779	HMDB0003148	No
2-oxoarginine*	Amino Acid	Urea cycle; Arginine and Proline Metabolism	-0.397215	0.320242	HMDB0004225	No
m-tyramine	Amino Acid	Tyrosine Metabolism	-0.279939	0.5149	HMDB0004989	No
1-methyl-5-imidazoleacetate	Amino Acid	Histidine Metabolism	-0.346652	0.150324	HMDB04988	No
glycoursodeoxycholate	Lipid	Secondary Bile Acid Metabolism	-0.283108	0.437355	HMDB0000708	No
ursocholate	Lipid	Secondary Bile Acid Metabolism	0.010312	0.385867	HMDB0000917	No
S-methylcysteine sulfoxide	Amino Acid	Methionine, Cysteine, SAM and Taurine Metabolism	-0.20121	0.718383	HMDB0029432	No
galactosylglycerol	Lipid	Galactosyl Glycerolipids	-0.532667	0.603828	HMDB0006790	No
alpha-CEHC glucuronide*	Cofactors and Vitamins	Tocopherol Metabolism	-0.00527382	0.954286	HMDB0062445	No
6'-sialyllactose	Carbohydrate	Disaccharides and Oligosaccharides	-0.698872	0.107206	HMDB0006569	No
N-methyl-GABA	Amino Acid	Glutamate Metabolism	-0.807084	0.0800067		No
valylleucine	Peptide	Dipeptide	-0.138394	0.858066	HMDB0029131	No
3'-a-sialyl-N-acetyllactosamine	Carbohydrate	Aminosugar Metabolism	-1.16662	0.23609	HMDB0006581	No
2-O-methylascorbic acid	Cofactors and Vitamins	Ascorbate and Aldarate Metabolism	-2.28262	0.128879	HMDB0240294	No
6-sialyl-N-acetyllactosamine	Carbohydrate	Aminosugar Metabolism	-0.910036	0.234825	HMDB0006584	No
carboxyethyl-GABA	Amino Acid	Glutamate Metabolism	-1.72079	0.00840872	HMDB0002201	No
isoputreanine	Amino Acid	Polyamine Metabolism	-0.953704	0.387316	HMDB0006009	No
beta-citrylglutamate	Amino Acid	Glutamate Metabolism	-1.88915	0.107158		No
trimethylamine N-oxide	Lipid	Phospholipid Metabolism	-1.58691	0.114514	HMDB0000925	No
3'-sialyllactose	Carbohydrate	Disaccharides and Oligosaccharides	-0.478776	0.477928	HMDB0000825	No
N6-methyllysine	Amino Acid	Lysine Metabolism	-0.51546	0.212385	HMDB0002038	No
cis-urocanate	Amino Acid	Histidine Metabolism	-0.391214	0.380617	HMDB0034174	No
imidazole propionate	Amino Acid	Histidine Metabolism	-0.76779	0.0149321	HMDB0002271	No
pregnanediol-3-glucuronide	Lipid	Progestin Steroids	-0.364991	0.539574	HMDB0010318	No
phenylalanylglycine	Peptide	Dipeptide	-0.0137787	0.9856	HMDB0028995	No
prolylglycine	Peptide	Dipeptide	-0.749007	0.0808324	HMDB0011178	No
phenylacetylphenylalanine	Peptide	Acetylated Peptides	1.15194	0.164305	HMDB0002372	No
lanthionine	Amino Acid	Methionine, Cysteine, SAM and Taurine Metabolism	-0.0698813	0.952503		No
(R)-3-hydroxybutyrylcarnitine	Lipid	Fatty Acid Metabolism (Acyl Carnitine, Hydroxy)	-0.200593	0.44641	HMDB0013127	No
N-octanoylglycine	Lipid	Fatty Acid Metabolism (Acyl Glycine)	-0.61797	0.363049	HMDB0000832	No
N-octanoylglutamine	Lipid	Fatty Acid Metabolism (Acyl Glutamine)	-0.413453	0.418133		No
5-hydroxymethyl-2-furoic acid	Amino Acid	Tyrosine Metabolism	0.0270148	0.679058	HMDB0002432	No
N-acetylcarnosine	Amino Acid	Histidine Metabolism	-1.64336	0.140276	HMDB0012881	No
N-methyltaurine	Amino Acid	Methionine, Cysteine, SAM and Taurine Metabolism	-0.473079	0.0788524		No
heptanoyl glycine	Lipid	Fatty Acid Metabolism (Acyl Glycine)	-0.251887	0.745775	HMDB0013010	No
pterin	Cofactors and Vitamins	Pterin Metabolism	-0.934924	0.325119	HMDB0000802	No
2-aminooctanoate	Lipid	Fatty Acid, Amino	-0.376463	0.550867	HMDB0000991	No
gamma-CEHC glucuronide*	Cofactors and Vitamins	Tocopherol Metabolism	-0.179378	0.593172		No
dimethylmalonic acid	Lipid	Fatty Acid, Dicarboxylate	1.10971	0.097534	HMDB0002001	No
N-acetyl-1-methylhistidine*	Amino Acid	Histidine Metabolism	-0.621912	0.504379	HMDB0240340	No
3-hydroxyadipate	Lipid	Fatty Acid, Dicarboxylate	-0.583326	0.506267	HMDB0000345	No
4-hydroxyphenylacetylglycine	Peptide	Acetylated Peptides	0.0652484	0.92411	HMDB0000735	No
N-delta-acetylornithine	Amino Acid	Urea cycle; Arginine and Proline Metabolism	-0.529247	0.268275	HMDB0003357	No
acisoga	Amino Acid	Polyamine Metabolism	-2.34664	0.0706684	HMDB0061384	No
2-aminoheptanoate	Lipid	Fatty Acid, Amino	-0.309165	0.772178	HMDB0094649	No
N-formylanthranilic acid	Amino Acid	Tryptophan Metabolism	-1.86962	0.0388782	HMDB0004089	No
N2,N5-diacetylornithine	Amino Acid	Urea cycle; Arginine and Proline Metabolism	-0.541219	0.267901	HMDB0240345	No
3-methoxytyramine sulfate	Amino Acid	Tyrosine Metabolism	0.138657	0.615482		No
methionine sulfone	Amino Acid	Methionine, Cysteine, SAM and Taurine Metabolism	-0.200159	0.854687	HMDB0062174	No
1-methylhypoxanthine	Nucleotide	Purine Metabolism, (Hypo)Xanthine/Inosine containing	-0.537732	0.144423	HMDB0013141	No
fructosyllysine	Amino Acid	Lysine Metabolism	-0.0910213	0.920446	HMDB0034879	No
epiandrosterone glucuronide	Lipid	Androgenic Steroids	-0.52389	0.347379		No
11-ketoetiocholanolone glucuronide	Lipid	Androgenic Steroids	0.469983	0.511664		No
etiocholanolone glucuronide	Lipid	Androgenic Steroids	0.147915	0.690207	HMDB0004484	No
dehydroepiandrosterone glucuronide	Lipid	Androgenic Steroids	-0.439798	0.36143	HMDB0010348	No
3alpha,21-dihydroxy-5beta-pregnane-11,20-dione 21-glucuronide	Lipid	Corticosteroids	-0.277259	0.774736		No
17alpha-hydroxypregnanolone glucuronide	Lipid	Pregnenolone Steroids	-1.2691	0.232473		No
cortisol 21-glucuronide	Lipid	Corticosteroids	-0.211716	0.828381		No
lactodifucotetraose	Carbohydrate	Disaccharides and Oligosaccharides	-0.891904	0.280496		No
N-acetylmethionine sulfoxide	Amino Acid	Methionine, Cysteine, SAM and Taurine Metabolism	-0.739385	0.284672		No
N-acetyltaurine	Amino Acid	Methionine, Cysteine, SAM and Taurine Metabolism	0.277265	0.816302	HMDB0240253	No
3-methylglutarylcarnitine (2)	Amino Acid	Leucine, Isoleucine and Valine Metabolism	0.121461	0.840216	HMDB0000552	No
acetylagmatine	Amino Acid	Polyamine Metabolism	-0.167274	0.544252		No
alpha-CEHC sulfate	Cofactors and Vitamins	Tocopherol Metabolism	-0.0227221	0.76038		No
alpha-CEHC glycine*	Cofactors and Vitamins	Tocopherol Metabolism	-0.00685968	0.760002		No
alpha-CEHC taurine*	Cofactors and Vitamins	Tocopherol Metabolism	-0.00494957	0.746003		No
alpha-CMBHC glucuronide	Cofactors and Vitamins	Tocopherol Metabolism	-0.0309815	0.700132		No
sphingomyelin (d18:1/24:1, d18:2/24:0)*	Lipid	Sphingomyelins	0.756069	0.219673	HMDB0012107	No
myristoleoylcarnitine (C14:1)*	Lipid	Fatty Acid Metabolism (Acyl Carnitine, Monounsaturated)	-0.757999	0.0850479	HMDB0240588	No
tyramine O-sulfate	Amino Acid	Tyrosine Metabolism	0.388733	0.305024	HMDB0006409	No
4-hydroxycinnamate sulfate	Amino Acid	Tyrosine Metabolism	-0.698635	0.0900267		No
m-tyramine sulfate	Amino Acid	Tyrosine Metabolism	0.0231518	0.580451		No
phenylacetylcarnitine	Peptide	Acetylated Peptides	0.36226	0.244425		No
arabonate/xylonate	Carbohydrate	Pentose Metabolism	-2.71673	0.0307569	HMDB0000539	No
ribulose/xylulose	Carbohydrate	Pentose Metabolism	-0.0246112	0.468556	HMDB0000621,HMDB0000751,HMDB0001644,HMDB0003371	No
N-acetylhistamine	Amino Acid	Histidine Metabolism	0.311532	0.382066	HMDB0013253	No
N2,N6-diacetyllysine	Amino Acid	Lysine Metabolism	-0.0465525	0.946761		No
vanillic alcohol sulfate	Amino Acid	Tyrosine Metabolism	0.244872	0.198429	HMDB0041788	No
vanillactate	Amino Acid	Tyrosine Metabolism	0.0500362	0.865123	HMDB0000913	No
p-cresol glucuronide*	Amino Acid	Tyrosine Metabolism	-0.0421418	0.930256	HMDB0011686	No
3,4-dihydroxyphenylacetate sulfate	Amino Acid	Tyrosine Metabolism	0.397746	0.315655		No
behenoyl sphingomyelin (d18:1/22:0)*	Lipid	Sphingomyelins	1.28387	0.0860142	HMDB0012103	No
lignoceroyl sphingomyelin (d18:1/24:0)	Lipid	Sphingomyelins	0.872894	0.142182	HMDB0011697	No
xanthopterin	Cofactors and Vitamins	Pterin Metabolism	-1.43969	0.404046		No
dopamine 4-sulfate	Amino Acid	Tyrosine Metabolism	0.039628	0.615976	HMDB0004148	No
dopamine 3-O-sulfate	Amino Acid	Tyrosine Metabolism	0.0392054	0.549655	HMDB0006275	No
3-hydroxyhexanoate	Lipid	Fatty Acid, Monohydroxy	-0.412198	0.332639	HMDB0061652,HMDB0010718	No
N-carbamoylalanine	Amino Acid	Alanine and Aspartate Metabolism	-0.0574301	0.932615		No
N-acetylkynurenine (2)	Amino Acid	Tryptophan Metabolism	-0.636751	0.18253	HMDB0240342	No
C-glycosyltryptophan	Amino Acid	Tryptophan Metabolism	-0.171198	0.916752	HMDB0240296	No
arabitol/xylitol	Carbohydrate	Pentose Metabolism	-0.671443	0.397009	HMDB0001851,HMDB0000568,HMDB0002917	No
N-acetylglucosamine/N-acetylgalactosamine	Carbohydrate	Aminosugar Metabolism	-2.90606	0.0252	HMDB0000212,HMDB0000215	No
citraconate/glutaconate	Energy	TCA Cycle	-0.0310174	0.878374	HMDB0000634,HMDB0000620	No
adipoylcarnitine (C6-DC)	Lipid	Fatty Acid Metabolism (Acyl Carnitine, Dicarboxylate)	0.112273	0.88673	HMDB0061677	No
3-hydroxyphenylacetoylcarnitine	Amino Acid	Tyrosine Metabolism	-0.0951524	0.724231		No
4-hydroxyphenylacetoylcarnitine	Amino Acid	Tyrosine Metabolism	-0.958987	0.163071		No
suberoylcarnitine (C8-DC)	Lipid	Fatty Acid Metabolism (Acyl Carnitine, Dicarboxylate)	-0.522279	0.3393		No
azeloylcarnitine (C9-DC)	Lipid	Fatty Acid Metabolism (Acyl Carnitine, Dicarboxylate)	0.586668	0.211263		No
3-hydroxyphenylacetate sulfate	Amino Acid	Tyrosine Metabolism	0.401074	0.163418		No
glycochenodeoxycholate 3-sulfate	Lipid	Primary Bile Acid Metabolism	-0.355521	0.550978	HMDB0002409,HMDB0002496,HMDB0002497	No
glycodeoxycholate 3-sulfate	Lipid	Secondary Bile Acid Metabolism	0.187172	0.593574		No
taurodeoxycholic acid 3-sulfate	Lipid	Secondary Bile Acid Metabolism	0.485432	0.23262		No
phenol glucuronide	Amino Acid	Tyrosine Metabolism	0.1492	0.548805	HMDB0060014	No
1-stearoyl-2-oleoyl-GPC (18:0/18:1)	Lipid	Phosphatidylcholine (PC)	0.124233	0.570317	HMDB0008038	No
1-palmitoyl-2-arachidonoyl-GPC (16:0/20:4n6)	Lipid	Phosphatidylcholine (PC)	1.36659	0.0827878	HMDB0007982	No
2-hydroxybutyrate/2-hydroxyisobutyrate	Amino Acid	Glutathione Metabolism	-1.59136	0.231177	HMDB0000729,HMDB00008	No
indoxyl glucuronide	Amino Acid	Tryptophan Metabolism	-0.472024	0.346657	HMDB0010319	No
phenylacetyltaurine	Peptide	Acetylated Peptides	0.129661	0.88167		No
1-stearoyl-2-arachidonoyl-GPE (18:0/20:4)	Lipid	Phosphatidylethanolamine (PE)	0.992536	0.202867	HMDB0009003	No
1-(1-enyl-stearoyl)-2-arachidonoyl-GPE (P-18:0/20:4)*	Lipid	Plasmalogen	0.387012	0.321036	HMDB0005779	No
1-(1-enyl-palmitoyl)-2-arachidonoyl-GPE (P-16:0/20:4)*	Lipid	Plasmalogen	0.274883	0.632611	HMDB0011352	No
1-(1-enyl-palmitoyl)-2-oleoyl-GPE (P-16:0/18:1)*	Lipid	Plasmalogen	0.129956	0.441563	HMDB0011342	No
5-hydroxyindole sulfate	Amino Acid	Tryptophan Metabolism	0.105164	0.229024		No
7-hydroxyindole sulfate	Amino Acid	Tryptophan Metabolism	0.779858	0.0547534		No
phenylacetylhistidine	Peptide	Acetylated Peptides	0.365684	0.705508		No
phenylacetylglutamate	Peptide	Acetylated Peptides	1.30593	0.0934227	HMDB0059772	No
trans-3,4-methyleneheptanoylcarnitine	Lipid	Fatty Acid Metabolism (Acyl Carnitine, Monounsaturated)	1.11412	0.110795		No
isocitric lactone	Energy	TCA Cycle	-0.231404	0.772538		No
phenylacetylalanine	Peptide	Acetylated Peptides	0.351713	0.471498		No
phenylacetylmethionine	Peptide	Acetylated Peptides	0.133983	0.857689		No
2-methylserine	Amino Acid	Glycine, Serine and Threonine Metabolism	-0.215089	0.839379		No
glycocholate glucuronide (1)	Lipid	Primary Bile Acid Metabolism	-0.114269	0.525272		No
(S)-3-hydroxybutyrylcarnitine	Lipid	Fatty Acid Metabolism (Acyl Carnitine, Hydroxy)	-0.815785	0.217508	HMDB0013127	No
methylsuccinoylcarnitine	Amino Acid	Leucine, Isoleucine and Valine Metabolism	-1.15547	0.285519		No
3-carboxyadipate	Lipid	Fatty Acid, Dicarboxylate	-0.439261	0.422163		No
catechol glucuronide	Amino Acid	Tyrosine Metabolism	-0.0472404	0.687789	HMDB0240490	No
ascorbic acid 2-sulfate	Cofactors and Vitamins	Ascorbate and Aldarate Metabolism	-0.231392	0.77228	HMDB0060649	No
pimeloylcarnitine/3-methyladipoylcarnitine (C7-DC)	Lipid	Fatty Acid Metabolism (Acyl Carnitine, Dicarboxylate)	1.07738	0.302451		No
3-methylglutarate/2-methylglutarate	Lipid	Fatty Acid, Dicarboxylate	-0.587564	0.272196	HMDB0000422,HMDB0000752	No
4-hydroxyphenylacetylglutamine	Peptide	Acetylated Peptides	-0.746283	0.240833		No
succinylglutamine	Amino Acid	Glutamate Metabolism	-0.599251	0.519081		No
isovalerylglutamine	Amino Acid	Leucine, Isoleucine and Valine Metabolism	0.374229	0.575486		No
trans-3,4-methyleneheptanoylglycine	Lipid	Fatty Acid Metabolism (Acyl Glycine)	-0.0620061	0.888438		No
indolepropionylglycine	Amino Acid	Tryptophan Metabolism	-0.251011	0.49483		No
2,3-dihydroxy-2-methylbutyrate	Amino Acid	Leucine, Isoleucine and Valine Metabolism	0.0395163	0.955767	HMDB0029576	No
2'-O-methylcytidine	Nucleotide	Pyrimidine Metabolism, Cytidine containing	-2.06434	0.0573574		No
2'-O-methyluridine	Nucleotide	Pyrimidine Metabolism, Uracil containing	0.0873927	0.877745	HMDB0240328	No
phenylacetylthreonine	Peptide	Acetylated Peptides	0.391846	0.601688		No
phenylacetylserine	Peptide	Acetylated Peptides	0.619779	0.521785		No
glycerophosphoserine*	Lipid	Phospholipid Metabolism	-3.00104	0.0232148		No
N,N,N-trimethyl-5-aminovalerate	Amino Acid	Lysine Metabolism	-0.927351	0.203784		No
cortolone glucuronide (1)	Lipid	Corticosteroids	-1.818	0.0715421		No
cortolone glucuronide (2)	Lipid	Corticosteroids	-1.93297	0.0608245	HMDB0010320	No
(N(1) + N(8))-acetylspermidine	Amino Acid	Polyamine Metabolism	-0.0946174	0.932254	HMDB0002189,HMDB0001276	No
butenoylcarnitine (C4:1)	Lipid	Fatty Acid Metabolism (Acyl Carnitine, Monounsaturated)	-2.30465	0.0448922		No
2-methylhexanoylcarnitine	Lipid	Fatty Acid Metabolism (Acyl Carnitine, Medium Chain)	-0.595678	0.305781		No
5-dodecenoylcarnitine (C12:1)	Lipid	Fatty Acid Metabolism (Acyl Carnitine, Monounsaturated)	-0.143341	0.680335	HMDB13326	No
2-butenoylglycine	Lipid	Fatty Acid Metabolism (Acyl Glycine)	0.234189	0.559846		No
2-octenoylglutamine	Lipid	Fatty Acid Metabolism (Acyl Glutamine)	-0.0854275	0.777591		No
2-octenoylglycine	Lipid	Fatty Acid Metabolism (Acyl Glycine)	-0.239583	0.423842	HMDB0094801	No
3-heptenoylglutamine	Lipid	Fatty Acid Metabolism (Acyl Glutamine)	0.274618	0.674835		No
isocaproylglutamine	Lipid	Fatty Acid Metabolism (Acyl Glutamine)	-0.623875	0.329298		No
isocaproylglycine	Lipid	Fatty Acid Metabolism (Acyl Glycine)	0.108774	0.85993		No
3-hydroxyphenylacetoylglutamine	Peptide	Acetylated Peptides	0.0900309	0.812601		No
trans-2-hexenoylglycine	Lipid	Fatty Acid Metabolism (Acyl Glycine)	0.118969	0.413101		No
lyxonate	Carbohydrate	Pentose Metabolism	-0.650464	0.425528	HMDB0060255	No
nonenedioate (C9:1-DC)*	Lipid	Fatty Acid, Dicarboxylate	-0.467687	0.213376		No
heptenedioate (C7:1-DC)*	Lipid	Fatty Acid, Dicarboxylate	-1.05414	0.0640824		No
glucuronide of C12H22O4 (1)*	Partially Characterized Molecules	Partially Characterized Molecules	-0.0114412	0.959024		No
glucuronide of C12H22O4 (2)*	Partially Characterized Molecules	Partially Characterized Molecules	0.0514954	0.832199		No
glucuronide of C14H26O4 (1)*	Partially Characterized Molecules	Partially Characterized Molecules	-0.0555905	0.741061		No
glucuronide of C19H28O4 (1)*	Partially Characterized Molecules	Partially Characterized Molecules	0.0153698	0.768439		No
glucuronide of C19H28O4 (2)*	Partially Characterized Molecules	Partially Characterized Molecules	0.0368736	0.668393		No
glucuronide of C16H30O4 (1)*	Partially Characterized Molecules	Partially Characterized Molecules	-0.181687	0.68963		No
glucuronide of C10H18O2 (1)*	Partially Characterized Molecules	Partially Characterized Molecules	0.0287559	0.573187		No
glucuronide of C10H18O2 (2)*	Partially Characterized Molecules	Partially Characterized Molecules	0.0889675	0.322761		No
glucuronide of C10H18O2 (3)*	Partially Characterized Molecules	Partially Characterized Molecules	0.0146538	0.371258		No
glucuronide of C8H18O2 (1)*	Partially Characterized Molecules	Partially Characterized Molecules	0.0927447	0.444693		No
glucuronide of C12H22O3 (1)*	Partially Characterized Molecules	Partially Characterized Molecules	-0.325422	0.242497		No
glucuronide of C12H20O3 (1)*	Partially Characterized Molecules	Partially Characterized Molecules	-0.274776	0.0512047		No
glucuronide of C9H10O4 (1)*	Partially Characterized Molecules	Partially Characterized Molecules	0.392619	0.234522		No
N-acetylglucosamine conjugate of C24H40O4 bile acid**	Partially Characterized Molecules	Partially Characterized Molecules	0.162758	0.536639		No
3-carboxy-4-methyl-5-pentyl-2-furanpropionate (3-CMPFP)**	Lipid	Fatty Acid, Dicarboxylate	-0.0494944	0.85205	HMDB0061643	No
N-acetylglucosamine conjugate of C24H38O4 bile acid**	Partially Characterized Molecules	Partially Characterized Molecules	0.165481	0.802905		No
glucuronide of C14H26O4 (2)*	Partially Characterized Molecules	Partially Characterized Molecules	-0.0320274	0.860623		No
glucuronide of C10H18O2 (4)*	Partially Characterized Molecules	Partially Characterized Molecules	0.0246512	0.308929		No
glucuronide of C10H18O2 (5)*	Partially Characterized Molecules	Partially Characterized Molecules	0.0553553	0.49153		No
glucuronide of C10H18O2 (7)*	Partially Characterized Molecules	Partially Characterized Molecules	0.0435652	0.41516		No
glucuronide of C10H18O2 (8)*	Partially Characterized Molecules	Partially Characterized Molecules	0.036587	0.432535		No
glucuronide of C10H18O2 (9)*	Partially Characterized Molecules	Partially Characterized Molecules	0.142888	0.261277		No
glucuronide of C10H18O2 (10)*	Partially Characterized Molecules	Partially Characterized Molecules	-0.441186	0.194158		No
glucuronide of C10H18O2 (11)*	Partially Characterized Molecules	Partially Characterized Molecules	-1.0972	0.0385662		No
glucuronide of C10H18O2 (12)*	Partially Characterized Molecules	Partially Characterized Molecules	-0.545127	0.41093		No
glucuronide of C10H14O2 (2)*	Partially Characterized Molecules	Partially Characterized Molecules	-0.00784541	0.923096		No
glucuronide of C8H18O2 (2)*	Partially Characterized Molecules	Partially Characterized Molecules	0.00979964	0.947385		No
glucuronide of C8H14O2 (3)*	Partially Characterized Molecules	Partially Characterized Molecules	0.198937	0.326874		No
glucuronide of C8H14O2 (4)*	Partially Characterized Molecules	Partially Characterized Molecules	0.232389	0.399409		No
glucuronide of C12H20O3 (4)*	Partially Characterized Molecules	Partially Characterized Molecules	-0.345853	0.127502		No
glucuronide of C12H20O3 (5)*	Partially Characterized Molecules	Partially Characterized Molecules	-0.66038	0.043248		No
glucuronide of C14H22O4 (2)*	Partially Characterized Molecules	Partially Characterized Molecules	0.290108	0.633746		No
glucuronide of C14H22O4 (3)*	Partially Characterized Molecules	Partially Characterized Molecules	0.264438	0.545484		No
glucuronide of C8H16O2 (2)*	Partially Characterized Molecules	Partially Characterized Molecules	0.556336	0.0883889	HMDB0010347	No
N-acetyl-2-aminooctanoate*	Lipid	Fatty Acid, Amino	-0.327856	0.459568	HMDB0059745	No
hydroxyasparagine**	Amino Acid	Alanine and Aspartate Metabolism	-2.86063	0.0400322	HMDB32332	No
3-hydroxybutyroylglycine**	Lipid	Fatty Acid Metabolism (Acyl Glycine)	0.14652	0.65116		No
glyco-beta-muricholate**	Lipid	Primary Bile Acid Metabolism	-0.0313447	0.904032		No
N,N,N-trimethyl-alanylproline betaine (TMAP)	Amino Acid	Urea cycle; Arginine and Proline Metabolism	-2.43588	0.159768	HMDB0240365	No
diacetylspermidine*	Amino Acid	Polyamine Metabolism	0.371724	0.756736	HMDB0002172	No
glycine conjugate of C10H12O2*	Partially Characterized Molecules	Partially Characterized Molecules	-0.929606	0.00824045		No
glycine conjugate of C10H14O2 (1)*	Partially Characterized Molecules	Partially Characterized Molecules	-0.396287	0.343477		No
glycine conjugate of C9H16O2*	Partially Characterized Molecules	Partially Characterized Molecules	0.0798535	0.506951		No
glutamine conjugate of C8H12O2 (1)*	Partially Characterized Molecules	Partially Characterized Molecules	-0.367751	0.555361		No
glutamine conjugate of C8H12O2 (2)*	Partially Characterized Molecules	Partially Characterized Molecules	-0.901115	0.170262		No
glutamine conjugate of C7H12O2*	Partially Characterized Molecules	Partially Characterized Molecules	0.0999148	0.679373		No
glutamine conjugate of C6H10O2 (1)*	Partially Characterized Molecules	Partially Characterized Molecules	0.449964	0.249589		No
glutamine conjugate of C6H10O2 (2)*	Partially Characterized Molecules	Partially Characterized Molecules	0.0921738	0.620496		No
glutamine conjugate of C8H12O4 (1)*	Partially Characterized Molecules	Partially Characterized Molecules	0.213612	0.369934		No
glutamine conjugate of C8H12O2 (3)*	Partially Characterized Molecules	Partially Characterized Molecules	0.424233	0.229694		No
N-carbamoylvaline	Amino Acid	Leucine, Isoleucine and Valine Metabolism	0.272151	0.844522		No
8-methoxykynurenate	Amino Acid	Tryptophan Metabolism	0.279594	0.782962	HMDB0060426	No
3-amino-2-piperidone	Amino Acid	Urea cycle; Arginine and Proline Metabolism	-2.23882	0.029683	HMDB0000323	No
N,N-dimethylalanine	Amino Acid	Alanine and Aspartate Metabolism	-0.120278	0.860531		No
2-hydroxysebacate	Lipid	Fatty Acid, Dicarboxylate	-0.300334	0.618855	HMDB0000424	No
ascorbic acid 3-sulfate*	Cofactors and Vitamins	Ascorbate and Aldarate Metabolism	0.71735	0.117485		No
6-bromotryptophan	Amino Acid	Tryptophan Metabolism	-1.84307	0.128803		No
delta-CEHC	Cofactors and Vitamins	Tocopherol Metabolism	-0.0156679	0.965612		No
N6,N6-dimethyllysine	Amino Acid	Lysine Metabolism	-0.955406	0.312551	HMDB0013287	No
1-carboxyethylphenylalanine	Amino Acid	Phenylalanine Metabolism	-0.156944	0.883764		No
1-carboxyethyltyrosine	Amino Acid	Tyrosine Metabolism	1.61676	0.227578		No
1-carboxyethylvaline	Amino Acid	Leucine, Isoleucine and Valine Metabolism	0.47976	0.608365		No
1-carboxyethylleucine	Amino Acid	Leucine, Isoleucine and Valine Metabolism	0.284935	0.726622		No
1-carboxyethylisoleucine	Amino Acid	Leucine, Isoleucine and Valine Metabolism	0.347445	0.621558		No
indoleacetoylcarnitine*	Amino Acid	Tryptophan Metabolism	0.192388	0.518878		No
gamma-CEHC sulfate	Cofactors and Vitamins	Tocopherol Metabolism	-0.181909	0.603032		No
gamma-CEHC glycine*	Cofactors and Vitamins	Tocopherol Metabolism	-0.0417618	0.919514		No
gamma-CEHC taurine*	Cofactors and Vitamins	Tocopherol Metabolism	-0.0798774	0.840987		No
delta-CEHC glucuronide	Cofactors and Vitamins	Tocopherol Metabolism	-0.101043	0.836424		No
delta-CEHC sulfate	Cofactors and Vitamins	Tocopherol Metabolism	-0.0697794	0.805708		No
N-acetyl-isoputreanine	Amino Acid	Polyamine Metabolism	-2.58347	0.00657326		No
5-hydroxyindole glucuronide	Amino Acid	Tryptophan Metabolism	0.147384	0.399937		No
N-acetylhomocitrulline	Amino Acid	Urea cycle; Arginine and Proline Metabolism	-0.440023	0.533066		No
11beta-hydroxyandrosterone glucuronide	Lipid	Androgenic Steroids	-1.03242	0.0602239	HMDB0010351	No
11beta-hydroxyetiocholanolone glucuronide*	Lipid	Androgenic Steroids	-0.0716361	0.906906		No
N2-acetyl,N6,N6-dimethyllysine	Amino Acid	Lysine Metabolism	-0.299328	0.671194		No
N2-acetyl,N6-methyllysine	Amino Acid	Lysine Metabolism	-0.479862	0.459909		No
cholic acid glucuronide	Lipid	Primary Bile Acid Metabolism	-0.00805308	0.963708	HMDB0002577	No
deoxycholic acid glucuronide	Lipid	Secondary Bile Acid Metabolism	-0.0150943	0.969791		No
11-dehydrocorticosterone sulfate	Lipid	Corticosteroids	0.0453157	0.930248		No
4-methylhexanoylglutamine	Lipid	Fatty Acid Metabolism (Acyl Glutamine)	-0.272948	0.479143		No
4-methylhexanoylglycine	Lipid	Fatty Acid Metabolism (Acyl Glycine)	-0.0567532	0.853904		No
3-hydroxyoctanoylglycine	Lipid	Fatty Acid Metabolism (Acyl Glycine)	0.0425481	0.826767		No
glycoursodeoxycholic acid sulfate (1)	Lipid	Secondary Bile Acid Metabolism	-0.238122	0.461931		No
lithocholate sulfate (1)	Lipid	Secondary Bile Acid Metabolism	-0.250503	0.634826		No
3-hydroxyhexanoylcarnitine (1)	Lipid	Fatty Acid Metabolism (Acyl Carnitine, Hydroxy)	-0.312496	0.630776		No
3-hydroxyhexanoylcarnitine (2)	Lipid	Fatty Acid Metabolism (Acyl Carnitine, Hydroxy)	-1.3524	0.0867246		No
N,N-dimethyl-5-aminovalerate	Amino Acid	Lysine Metabolism	0.144664	0.496199		No
tetrahydrocortisol sulfate (2)	Lipid	Corticosteroids	0.366733	0.790968		No
11beta-hydroxyandrosterone sulfate (1)	Lipid	Androgenic Steroids	0.304569	0.647468		No
dimethylguanidino valeric acid (DMGV)*	Amino Acid	Urea cycle; Arginine and Proline Metabolism	-0.559372	0.209215		No
phenylacetylaspartate	Peptide	Acetylated Peptides	0.0143798	0.979742	HMDB29355	No
phenylacetylvaline	Peptide	Acetylated Peptides	0.887176	0.379568		No
2,3-dihydroxy-5-methylthio-4-pentenoate (DMTPA)*	Amino Acid	Methionine, Cysteine, SAM and Taurine Metabolism	0.428383	0.75556	HMDB0240388	No
cyclo(pro-sulfo-tyr)*	Peptide	Dipeptide	0.186268	0.647584		No
cortisol 21-sulfate	Lipid	Corticosteroids	-0.510813	0.687293	HMDB0062779	No
carboxymethylarginine	Amino Acid	Urea cycle; Arginine and Proline Metabolism	0.0472404	0.959214	HMDB39111	No
taurochenodeoxycholic acid 3-sulfate	Lipid	Secondary Bile Acid Metabolism	-0.363276	0.450368	HMDB0002486	No
cyclo(pro-hydroxypro)*	Peptide	Dipeptide	-2.00585	0.0583778		No
pregnenetriol sulfate*	Lipid	Pregnenolone Steroids	-0.00907326	0.979846		No
pregnenetriol disulfate*	Lipid	Pregnenolone Steroids	-2.33031	0.000870396		Yes
hydroxy-N6,N6,N6-trimethyllysine*	Amino Acid	Lysine Metabolism	0.0542198	0.97076		No
undecenoylcarnitine (C11:1)	Lipid	Fatty Acid Metabolism (Acyl Carnitine, Monounsaturated)	-0.253421	0.698165		No
3-hydroxydecanoylcarnitine	Lipid	Fatty Acid Metabolism (Acyl Carnitine, Hydroxy)	-0.575316	0.427786	HMDB0061636	No
2-pentenoylglycine	Lipid	Fatty Acid Metabolism (Acyl Glycine)	0.556049	0.192757		No
picolinoylglycine	Lipid	Fatty Acid Metabolism (Acyl Glycine)	-0.190626	0.0499072	HMDB0059766	No
succinoyltaurine	Amino Acid	Methionine, Cysteine, SAM and Taurine Metabolism	-0.283374	0.617163		No
hexanoyltaurine	Lipid	Endocannabinoid	-0.0670697	0.942909		No
phenylalanylhydroxyproline*	Peptide	Dipeptide	-0.212503	0.599735	HMDB0011176	No
leucylhydroxyproline*	Peptide	Dipeptide Derivative	-1.22603	0.272544	HMDB0028930	No
isoleucylhydroxyproline*	Peptide	Dipeptide Derivative	-1.81526	0.129697	HMDB0028908	No
5-hydroxypicolinic acid	Amino Acid	Tryptophan Metabolism	0.147184	0.649086		No
phenylacetyl-beta-alanine	Peptide	Acetylated Peptides	0.0376207	0.917153		No
dehydroandrosterone glucuronide	Lipid	Androgenic Steroids	-0.922382	0.17652		No
2-hydroxy-4-(methylthio)butanoic acid	Amino Acid	Methionine, Cysteine, SAM and Taurine Metabolism	-1.02815	0.220709	HMDB0037115	No
pentose acid*	Partially Characterized Molecules	Partially Characterized Molecules	-0.0653938	0.858015	HMDB0000892	No
N-succinyl-leucine	Amino Acid	Leucine, Isoleucine and Valine Metabolism	0.78221	0.442099		No
N-succinyl-isoleucine	Amino Acid	Leucine, Isoleucine and Valine Metabolism	0.685603	0.474279		No
1-methyl-5-imidazolelactate	Amino Acid	Histidine Metabolism	-0.404814	0.245738		No
(2 or 3)-decenoate (10:1n7 or n8)	Lipid	Medium Chain Fatty Acid	-0.619348	0.410291		No
N-acetylglucosaminitol	Carbohydrate	Aminosugar Metabolism	-2.81594	0.0213108		No
S-carboxyethylcysteine	Amino Acid	Methionine, Cysteine, SAM and Taurine Metabolism	-0.0360632	0.868157		No
chenodeoxycholic acid sulfate (1)	Lipid	Primary Bile Acid Metabolism	-0.640666	0.265762	HMDB0002522	No
carnitine of C10H14O2 (1)*	Partially Characterized Molecules	Partially Characterized Molecules	0.727414	0.186422		No
carnitine of C10H14O2 (2)*	Partially Characterized Molecules	Partially Characterized Molecules	0.80676	0.154681		No
carnitine of C10H14O2 (4)*	Partially Characterized Molecules	Partially Characterized Molecules	-0.28731	0.523274		No
carnitine of C10H14O2 (5)*	Partially Characterized Molecules	Partially Characterized Molecules	-0.20604	0.640396		No
glycine conjugate of C6H10O2 (1)*	Partially Characterized Molecules	Partially Characterized Molecules	0.0894816	0.802621		No
glycine conjugate of C6H10O2 (2)*	Partially Characterized Molecules	Partially Characterized Molecules	0.735551	0.0420843		No
glutamine conjugate of C9H16O2 (1)*	Partially Characterized Molecules	Partially Characterized Molecules	0.166977	0.773719		No
glutamine conjugate of C10H16O2 (2)*	Partially Characterized Molecules	Partially Characterized Molecules	-0.451283	0.49292		No
decadienedioic acid (C10:2-DC)**	Lipid	Fatty Acid, Dicarboxylate	-1.19227	0.0496681		No
deoxycholic acid 12-sulfate*	Lipid	Secondary Bile Acid Metabolism	0.0230169	0.949596		No
GlcNAc sulfate conjugate of C21H34O2 steroid**	Partially Characterized Molecules	Partially Characterized Molecules	0.0308279	0.966015		No
cis-3,4-methyleneheptanoylcarnitine	Lipid	Fatty Acid Metabolism (Acyl Carnitine, Medium Chain)	-0.277027	0.436167		No
N-acetylmethionylphenylalanine	Peptide	Dipeptide	1.74511	0.16726		No
N-acetyl-2-aminoadipate	Amino Acid	Lysine Metabolism	-2.52422	0.0482138		No
butyrylputrescine/isobutyrylputrescine	Amino Acid	Polyamine Metabolism	-0.154549	0.673904		No
3-hydroxyoctanoylcarnitine (1)	Lipid	Fatty Acid Metabolism (Acyl Carnitine, Hydroxy)	-0.76112	0.433597		No
3-hydroxyoctanoylcarnitine (2)	Lipid	Fatty Acid Metabolism (Acyl Carnitine, Hydroxy)	-0.566631	0.343868		No
cis-3,4-methyleneheptanoylglycine	Lipid	Fatty Acid Metabolism (Acyl Glycine)	0.133453	0.692767		No
bilirubin degradation product, C16H18N2O5 (1)**	Partially Characterized Molecules	Partially Characterized Molecules	-0.395909	0.672668		No
tetrahydrocorticosterone glucuronide	Lipid	Corticosteroids	-0.442228	0.621508		No
tetrahydrocortisol glucuronide	Lipid	Corticosteroids	-1.14588	0.371481		No
bilirubin degradation product, C16H18N2O5 (3)**	Partially Characterized Molecules	Partially Characterized Molecules	-0.854253	0.414701		No
bilirubin degradation product, C16H18N2O5 (4)**	Partially Characterized Molecules	Partially Characterized Molecules	-1.28294	0.0673656		No
1-carboxyethylhistidine	Amino Acid	Histidine Metabolism	0.182303	0.763767		No
N,N-dimethyl-pro-pro	Peptide	Modified Peptides	-3.77438	0.0425551		No
oxindolylalanine	Amino Acid	Tryptophan Metabolism	0.401005	0.506359		No
tetrahydrocortisone glucuronide (4)	Lipid	Corticosteroids	-2.03397	0.0362043		No
tetrahydrocortisone glucuronide (5)	Lipid	Corticosteroids	-1.83855	0.163162		No
